# Supplementary material for: A new look at the decomposition of agricultural productivity growth incorporating weather effects
Source: PLoS One. 2018 Feb 21;13(2):e0192432. doi: 10.1371/journal.pone.0192432 (PMC5821354; doi:10.1371/journal.pone.0192432)
Supplement: S1 File — (ZIP) [file pone.0192432.s001.zip › S1_File.xlsx]

## Sheet: Sheet1
FarmID	StateAB	Year	totaloutput	cropoutput	liveoutput	land	labor	capital	intermediate	temp	prec	intra_temp	intra_prec
1	AL	1960	0.5668	0.863	0.4505	1.6498	3.4262	0.9676	0.472425	61.6833	109.156	3.77128	34.1126
1	AL	1961	0.5765	0.8167	0.4872	1.6181	3.2043	0.9573	0.4836	62.15	149.183	3.23668	81.5398
1	AL	1962	0.5604	0.7383	0.5005	1.5995	3.0393	0.9515	0.5223	63.2167	108.945	4.21668	37.0491
1	AL	1963	0.6288	0.936	0.5123	1.5867	3.0041	0.9592	0.531204	61.8833	105.474	4.57785	39.5558
1	AL	1964	0.6314	0.897	0.5382	1.5725	2.9137	0.9816	0.555104	62.5083	141.393	2.74133	61.2005
1	AL	1965	0.6643	0.9213	0.581	1.5505	2.8759	1.0077	0.601085	63.1917	103.844	2.43357	38.492
1	AL	1966	0.6244	0.7028	0.6314	1.5209	2.6896	1.0397	0.630035	61.9417	119.846	1.54409	37.5592
1	AL	1967	0.601	0.6165	0.6443	1.4848	2.7138	1.0695	0.675062	62.2	118.766	3.87303	49.8438
1	AL	1968	0.6202	0.6607	0.6536	1.4438	2.6958	1.1111	0.656686	61.2833	95.1865	2.96153	37.0528
1	AL	1969	0.655	0.716	0.686	1.3997	2.5728	1.126	0.647178	61.5417	111.464	2.75682	37.0877
1	AL	1970	0.6513	0.6769	0.7049	1.3545	2.2557	1.1412	0.655837	62.3	114.554	3.61112	54.8054
1	AL	1971	0.7248	0.8489	0.7322	1.3105	2.1657	1.1517	0.681792	62.8167	128.249	4.49242	46.307
1	AL	1972	0.7187	0.8018	0.7503	1.2702	2.1385	1.1793	0.660402	63.05	119.698	3.16445	41.9343
1	AL	1973	0.6937	0.7657	0.7278	1.236	2.2423	1.1947	0.697014	63.1	143.912	2.9479	44.3807
1	AL	1974	0.7109	0.8429	0.7123	1.2107	1.8418	1.2584	0.632526	63.15	128.588	5.41084	43.6119
1	AL	1975	0.7466	0.9348	0.7192	1.1957	1.8288	1.3379	0.609272	62.8	161.353	3.07178	39.9659
1	AL	1976	0.7658	0.9255	0.7614	1.1875	1.9139	1.3733	0.696968	60.7167	118.576	4.40674	51.2899
1	AL	1977	0.7331	0.8462	0.754	1.1807	1.8531	1.4189	0.667501	62.5917	121.92	4.80961	49.0319
1	AL	1978	0.7681	0.9664	0.7514	1.1702	1.8336	1.446	0.729071	62.0333	107.082	5.2596	56.8227
1	AL	1979	0.8069	1.0986	0.7533	1.1519	1.7888	1.4872	0.779544	61.5083	144.759	2.53462	65.8495
1	AL	1980	0.7367	0.8752	0.7485	1.1278	1.9483	1.5399	0.794963	62.6083	125.582	3.12568	71.234
1	AL	1981	0.8763	1.3221	0.7612	1.1007	2.3601	1.5188	0.738916	62.0917	99.3563	2.82508	40.5014
1	AL	1982	0.8478	1.2908	0.7307	1.0736	1.4687	1.4925	0.679031	63.3667	131.847	2.8157	48.0848
1	AL	1983	0.7614	0.9906	0.7323	1.0488	1.1107	1.4371	0.675218	61.0667	149.754	2.28559	60.4065
1	AL	1984	0.806	1.1195	0.7365	1.0262	1.3625	1.3685	0.718648	62.8167	108.797	4.41966	51.1433
1	AL	1985	0.8468	1.2005	0.7629	1.005	1.365	1.324	0.684606	62.9583	110.003	4.65227	49.0382
1	AL	1986	0.7791	0.8975	0.7928	0.9845	1.0584	1.2558	0.70885	64.1917	102.51	2.12753	58.8516
1	AL	1987	0.8731	0.9228	0.853	0.9639	1.2676	1.183	0.797455	62.9667	103.844	2.77434	46.0982
1	AL	1988	0.9008	0.9466	0.872	0.9429	1.2525	1.1379	0.796411	62.0333	110.299	2.16107	61.355
1	AL	1989	0.9132	0.9114	0.9015	0.9241	1.3326	1.0931	0.820879	62.1417	139.637	4.51018	55.6505
1	AL	1990	0.9424	0.8033	1.0045	0.9101	1.3738	1.0472	0.847691	64.8833	122.449	3.6059	51.997
1	AL	1991	1.0458	1.0066	1.0514	0.904	1.4277	1.0192	0.847467	63.8667	136.44	2.36467	56.4619
1	AL	1992	0.9915	1.0379	0.9853	0.9084	1.7548	0.9935	0.82549	61.9417	128.016	1.93079	55.3745
1	AL	1993	0.9431	0.9411	0.9741	0.9248	1.3592	0.9875	0.774369	62.275	108.564	3.01234	23.7897
1	AL	1994	1.0158	1.0729	1.0169	0.9492	1.0456	0.9919	0.886863	62.8667	130.789	2.72199	47.4213
1	AL	1995	0.991	0.8767	1.0254	0.9761	1.1868	1.002	0.972386	62.8167	130.112	2.37549	74.3726
1	AL	1996	1	1	1	1	1	1	1	61.9083	125.878	2.17909	35.523
1	AL	1997	1.0389	0.994	1.0295	1.0155	1.1281	0.9985	1.02034	62.2167	136.758	3.44229	41.1372
1	AL	1998	1.0472	0.9028	1.0674	1.0185	1.151	1.0062	1.04971	64.8917	127.614	2.59738	55.5085
1	AL	1999	1.1182	0.9452	1.1463	1.0103	1.2083	1.0203	1.06065	63.9917	106.341	2.99728	52.0974
1	AL	2000	1.0694	0.7634	1.1629	0.9934	1.1533	1.037	0.990247	63.45	92.3078	4.12431	50.5933
1	AL	2001	1.1331	1.0561	1.1298	0.9706	1.302	1.0398	0.999728	63	127.931	3.68907	37.3901
1	AL	2002	1.1082	0.9117	1.163	0.9446	1.4283	1.0537	0.968005	63.675	122.746	2.61227	48.5115
1	AL	2003	1.1965	1.263	1.1642	0.9183	1.0147	1.0877	0.946126	62.7667	138.938	2.53003	61.5006
1	AL	2004	1.1623	1.1253	1.1642	0.8916	1.0182	1.1415	0.983578	63.2833	129.942	2.72832	56.0953
3	AR	1960	0.6085	1.3144	0.3208	1.6749	4.7559	1.0545	0.509595	59.225	95.7157	4.61407	26.1875
3	AR	1961	0.6561	1.3496	0.3824	1.677	4.3934	1.0458	0.559629	59.4083	118.004	2.45307	47.908
3	AR	1962	0.6731	1.3948	0.3888	1.6848	4.2574	1.0474	0.58467	60.5667	97.5148	3.56681	46.3809
3	AR	1963	0.7117	1.456	0.422	1.6953	4.1181	1.0772	0.615765	60.5833	68.4742	5.56872	34.4
3	AR	1964	0.7517	1.5271	0.4577	1.7053	3.6566	1.1221	0.637461	60.8333	97.155	2.38367	58.5189
3	AR	1965	0.8145	1.6753	0.4886	1.7114	3.5521	1.1821	0.692128	61.2	92.2867	4.59287	52.6429
3	AR	1966	0.7641	1.394	0.5479	1.7114	2.9345	1.2517	0.728031	59.4167	97.1338	2.44614	63.2384
3	AR	1967	0.7566	1.3008	0.5882	1.7041	3.1824	1.3282	0.790532	60.1333	99.6738	3.72564	39.9213
3	AR	1968	0.8573	1.5963	0.6055	1.6885	3.1875	1.4062	0.784302	58.9167	123.296	2.04889	38.4708
3	AR	1969	0.8979	1.6683	0.6397	1.6644	3.4056	1.4513	0.827036	59.75	97.4725	2.7206	35.9278
3	AR	1970	0.9146	1.6565	0.6807	1.6327	3.0368	1.4902	0.842011	60.025	103.738	3.4606	45.7648
3	AR	1971	0.9541	1.7139	0.7183	1.5985	3.0805	1.5387	0.858085	60.7917	88.4978	3.78836	44.1713
3	AR	1972	0.9649	1.6697	0.7608	1.5679	3.0348	1.5688	0.824139	60.3917	102.68	2.93818	45.4519
3	AR	1973	1.0007	1.8547	0.724	1.5467	3.0467	1.6316	0.900496	60.9167	146.918	2.84827	48.3783
3	AR	1974	0.8901	1.4896	0.7397	1.5409	2.7662	1.7708	0.822152	60.5583	124.587	3.29314	53.3902
3	AR	1975	1.0738	2.1278	0.7099	1.554	2.4998	1.8907	0.752999	60.1583	112.268	3.0574	40.2947
3	AR	1976	1.0326	1.8182	0.7877	1.5785	2.5073	1.9367	0.884334	59	86.1483	5.33648	34.7059
3	AR	1977	1.1265	2.0537	0.8294	1.6046	2.525	1.9765	0.89932	61.075	97.2185	5.41921	44.089
3	AR	1978	1.1498	2.0673	0.8642	1.6222	2.3785	2.0427	1.02646	59.175	103.23	6.16842	42.0762
3	AR	1979	1.2409	2.2922	0.8941	1.6244	2.0502	2.1151	1.05292	58.2917	126.555	5.16683	33.2194
3	AR	1980	1.0657	1.6922	0.8898	1.6146	2.4119	2.2131	1.03978	60.7333	85.0053	3.58312	44.603
3	AR	1981	1.312	2.4982	0.9135	1.5989	2.4196	2.2258	0.966452	60.4167	90.17	2.28423	48.5025
3	AR	1982	1.2299	2.3448	0.8613	1.5833	1.8235	2.2506	0.895408	60.1667	120.925	3.73762	64.1768
3	AR	1983	1.0516	1.7339	0.8561	1.5724	2.347	2.1359	0.919924	59.0333	97.409	5.21184	39.3955
3	AR	1984	1.2634	2.3056	0.927	1.5657	2.0946	2.0588	0.964558	60.2083	128.672	4.79119	76.4353
3	AR	1985	1.2717	2.2479	0.9645	1.5615	2.1957	2.0384	0.917839	60.05	102.87	4.66041	29.2179
3	AR	1986	1.2352	2.0187	1.0028	1.5581	1.8144	1.9284	1.05171	62.0417	96.9222	2.56017	44.2416
3	AR	1987	1.4203	2.182	1.1278	1.554	1.7399	1.7975	1.14252	61.2917	112.607	2.21888	60.7696
3	AR	1988	1.5089	2.4846	1.1319	1.5483	1.8335	1.7068	1.12881	59.9833	97.4937	2.19038	46.7768
3	AR	1989	1.542	2.3891	1.2117	1.5422	1.7714	1.6488	1.2684	59.1583	109.41	5.2488	69.4611
3	AR	1990	1.5994	2.5364	1.2571	1.5374	1.7455	1.5858	1.39402	62.0667	141.88	4.32618	53.7529
3	AR	1991	1.6552	2.5751	1.3005	1.536	1.7868	1.5567	1.43768	61.4083	128.926	2.81504	56.4914
3	AR	1992	1.7963	3.2331	1.3065	1.5396	1.7195	1.5488	1.35554	59.95	101.028	3.14078	38.0341
3	AR	1993	1.6938	2.6292	1.3511	1.5495	1.6298	1.5272	1.49317	59.3417	109.495	2.60123	32.6783
3	AR	1994	1.8649	3.2435	1.3979	1.5633	1.5325	1.5324	1.53619	60.3917	114.575	2.51109	38.4166
3	AR	1995	1.7751	2.8135	1.4006	1.5782	2.0132	1.5191	1.47866	60.5167	89.2387	2.18301	33.0689
3	AR	1996	1.9477	3.2605	1.4873	1.5914	1.8074	1.4874	1.45488	59.6333	108.648	2.93225	43.5977
3	AR	1997	1.8775	3.0676	1.4553	1.5999	1.6456	1.5076	1.29022	59.7333	109.41	2.75955	37.8034
3	AR	1998	1.8912	3.0419	1.4494	1.6018	1.5235	1.5073	1.40721	63.1	102.193	2.85561	40.5773
3	AR	1999	1.9739	3.1281	1.5196	1.5979	1.6923	1.5109	1.49572	62.1167	93.1968	3.40834	52.9065
3	AR	2000	1.8633	2.8597	1.5062	1.5896	1.8169	1.5084	1.35362	60.9333	96.2448	5.76327	52.3947
3	AR	2001	1.95	3.3001	1.4924	1.5783	1.7801	1.5282	1.34205	61.275	119.105	3.10701	52.0462
3	AR	2002	1.9615	3.3269	1.5065	1.5656	1.6325	1.55	1.3127	60.6	111.358	2.74757	46.3717
3	AR	2003	2.0453	3.8037	1.4942	1.553	1.5378	1.5478	1.31809	60.35	94.5515	2.38686	45.4872
3	AR	2004	2.0413	3.6089	1.5506	1.5405	1.5949	1.5678	1.34591	60.9583	120.819	2.97571	56.1729
2	AZ	1960	0.4063	0.8759	0.2031	3.7769	0.9777	0.2784	0.331206	59.7917	20.3623	3.40561	10.8779
2	AZ	1961	0.4236	0.9154	0.2145	3.8007	0.8777	0.2825	0.347072	59.6	23.9395	1.88476	11.6681
2	AZ	1962	0.4392	0.8941	0.2459	3.8189	0.8223	0.2904	0.410999	60.125	20.4258	3.30132	11.0984
2	AZ	1963	0.4559	0.9686	0.2391	3.8134	0.8063	0.3035	0.38524	60.2	24.0242	2.93254	14.7235
2	AZ	1964	0.4292	0.8667	0.2399	3.7615	0.8377	0.3197	0.372871	58	23.749	3.25411	11.787
2	AZ	1965	0.4602	0.9263	0.2597	3.6483	0.8342	0.3384	0.395047	58.6167	37.5285	2.79152	30.3357
2	AZ	1966	0.4557	0.8961	0.266	3.4904	0.807	0.3575	0.386762	59.6583	23.7278	3.2012	10.2108
2	AZ	1967	0.4529	0.8516	0.2805	3.314	0.8271	0.373	0.398831	59.2167	29.5487	3.25267	25.861
2	AZ	1968	0.4872	0.8945	0.3146	3.1452	0.8196	0.393	0.433292	58.8333	21.4418	2.53412	8.56918
2	AZ	1969	0.5463	0.9836	0.3657	3.0122	0.8457	0.4077	0.486667	59.9167	25.781	2.97017	14.4598
2	AZ	1970	0.5083	0.8965	0.3506	2.9359	0.8116	0.42	0.446635	59.1417	22.6907	2.55316	14.5365
2	AZ	1971	0.5061	0.8355	0.372	2.9095	0.792	0.4286	0.484911	58.325	25.2307	2.02159	16.7251
2	AZ	1972	0.5467	0.8995	0.4073	2.9185	0.8005	0.4324	0.553421	59.6583	28.7232	3.1786	48.8804
2	AZ	1973	0.5726	0.951	0.424	2.9488	0.8171	0.4451	0.566609	58.4917	23.1775	2.7401	23.2876
2	AZ	1974	0.552	1.0362	0.3685	2.986	0.7486	0.4562	0.466965	59.5	23.4103	2.25543	17.9123
2	AZ	1975	0.5372	0.9752	0.3712	3.0171	0.7897	0.4724	0.454695	57.9167	22.6907	2.06604	14.0257
2	AZ	1976	0.5496	1.0874	0.342	3.0377	0.7486	0.4856	0.457455	58.9167	25.6963	1.63625	23.5065
2	AZ	1977	0.5572	1.0835	0.3552	3.0559	0.8383	0.5015	0.493427	60.3	23.9818	3.36095	10.511
2	AZ	1978	0.6213	1.1478	0.4171	3.0641	1.1238	0.5274	0.597064	60	44.2383	2.37443	28.6042
2	AZ	1979	0.5866	1.2964	0.3254	3.0673	0.9316	0.5505	0.491836	58.9333	26.8393	2.98517	29.0558
2	AZ	1980	0.5745	1.2219	0.3364	3.0676	1.0846	0.5622	0.474425	60.4	29.9297	3.24725	26.7496
2	AZ	1981	0.6024	1.4475	0.3022	3.0657	0.9981	0.5739	0.437164	61.7	27.0722	2.59208	13.9977
2	AZ	1982	0.6304	1.4209	0.3102	3.0605	1.1456	0.5627	0.453586	59.3333	35.4965	0.989512	22.2736
2	AZ	1983	0.5825	1.198	0.3305	3.0493	1.1081	0.551	0.438608	59.8	41.0845	2.29248	19.0322
2	AZ	1984	0.5966	1.2221	0.3443	3.0297	1.1228	0.5374	0.430539	59.8417	34.8192	2.22439	24.3656
2	AZ	1985	0.5905	1.2205	0.3306	3.0011	1.0259	0.5321	0.406615	59.9417	31.242	2.1568	18.5882
2	AZ	1986	0.5984	1.2634	0.3342	2.9645	0.9309	0.5162	0.409717	61.2583	30.607	3.37407	11.0464
2	AZ	1987	0.601	1.3187	0.3333	2.922	1.0895	0.4881	0.39817	59.6833	29.4217	2.33731	11.5923
2	AZ	1988	0.5424	1.1359	0.3172	2.8732	1.0412	0.4673	0.374761	60.7667	27.94	1.75739	29.6348
2	AZ	1989	0.6085	1.4404	0.2936	2.8143	0.9929	0.4409	0.358623	61.8833	16.7217	2.84139	11.4992
2	AZ	1990	0.5455	1.1444	0.3163	2.744	1.0252	0.4202	0.327943	60.4917	30.226	2.58115	9.83598
2	AZ	1991	0.5779	1.2213	0.3276	2.6651	0.95	0.4086	0.350541	60.0833	28.5327	2.67541	20.4062
2	AZ	1992	0.6221	1.2902	0.3581	2.5837	1.03	0.4001	0.367543	60.3333	40.3648	2.6097	46.2032
2	AZ	1993	0.6031	1.2271	0.3577	2.5045	0.8296	0.3852	0.373353	60.725	37.2533	1.48509	39.3102
2	AZ	1994	0.6297	1.4063	0.3343	2.4236	0.9193	0.3719	0.385298	61.4667	27.4743	2.43034	14.1116
2	AZ	1995	0.628	1.2859	0.3524	2.3356	1.1243	0.3641	0.433814	61.7	25.1672	3.24355	16.7679
2	AZ	1996	0.6708	1.4693	0.3515	2.2382	0.998	0.3598	0.420739	62.5083	19.558	2.13731	12.6606
2	AZ	1997	0.6968	1.5077	0.3909	2.1329	0.8622	0.3553	0.439403	61.2333	28.067	2.44094	15.5873
2	AZ	1998	0.7589	1.6627	0.3863	2.0232	0.9542	0.355	0.484339	60.0667	30.734	2.45158	18.0909
2	AZ	1999	0.7777	1.6398	0.4263	1.911	0.8643	0.3626	0.475403	61.5333	23.114	2.91232	24.7129
2	AZ	2000	0.7772	1.5921	0.447	1.7952	0.8765	0.3698	0.498455	62.3667	25.5058	3.62034	37.571
2	AZ	2001	0.7814	1.5904	0.4656	1.6739	0.8633	0.3804	0.47617	61.7917	23.7913	2.18837	13.095
2	AZ	2002	0.777	1.5944	0.4599	1.5456	0.8025	0.3874	0.537616	61.85	15.8115	1.79375	11.461
2	AZ	2003	0.8326	1.7544	0.4809	1.4103	0.7155	0.3982	0.54557	62.5917	23.1775	3.18397	15.9994
2	AZ	2004	0.7767	1.6769	0.4512	1.2679	0.6885	0.3989	0.451189	61.125	30.6705	3.16743	21.0204
4	CA	1960	3.3565	7.5093	1.5463	6.3978	12.0766	3.3335	2.08803	58.9917	42.672	2.09916	20.6308
4	CA	1961	3.3836	7.3435	1.6396	6.4773	11.5372	3.2853	2.21829	58.7667	32.4697	1.88802	16.6004
4	CA	1962	3.5495	7.7282	1.735	6.5655	11.0059	3.2482	2.39689	58.45	46.3127	2.75228	43.6392
4	CA	1963	3.5883	7.887	1.7369	6.6235	10.3457	3.2538	2.32107	58.0833	50.3767	3.1042	35.3385
4	CA	1964	3.6871	8.3073	1.7278	6.638	9.8519	3.2808	2.31303	57.6667	45.2755	2.26041	30.6794
4	CA	1965	3.6855	8.005	1.8227	6.6119	10.1543	3.3207	2.47561	57.6583	46.609	2.02207	42.7226
4	CA	1966	3.848	8.5869	1.8375	6.5535	10.0473	3.3886	2.37063	58.9417	38.3752	2.34216	22.2104
4	CA	1967	3.6392	7.7189	1.8962	6.4726	8.5589	3.467	2.41315	58.4667	49.9745	3.71	37.8829
4	CA	1968	3.9624	8.8832	1.8941	6.3741	8.9897	3.5629	2.42652	58.5917	41.4655	2.12335	30.2138
4	CA	1969	4.0376	9.2017	1.8994	6.2654	8.8184	3.6094	2.40432	58.5	63.6058	2.47892	36.6367
4	CA	1970	3.9649	8.8324	1.9362	6.153	9.4833	3.6183	2.38834	58.9167	50.5883	2.00814	29.4394
4	CA	1971	4.0235	9.0669	1.9557	6.0429	8.8379	3.6624	2.57496	57.325	35.8987	2.03982	18.3682
4	CA	1972	4.1421	9.2711	2.0485	5.9414	9.2248	3.664	2.39552	58.425	34.5228	3.03572	22.4207
4	CA	1973	4.3713	10.1935	2.0063	5.8564	9.4438	3.6946	2.53739	58.5	58.6105	2.27815	29.2473
4	CA	1974	4.6092	10.9227	2.0574	5.7973	9.7343	3.8653	2.51375	58.8167	42.7143	1.32166	54.6217
4	CA	1975	4.7817	11.6079	2.0361	5.7694	10.8299	3.9981	2.56129	57.4083	42.2487	2.41071	28.0166
4	CA	1976	4.8995	11.8983	2.0946	5.7617	10.2093	4.0834	2.6712	58.7667	25.1248	2.16171	56.8158
4	CA	1977	4.8971	12.0621	2.0359	5.7588	9.4854	4.1939	2.67954	59.25	36.0045	3.36947	45.2155
4	CA	1978	4.9202	11.9319	2.15	5.7474	7.8089	4.2911	3.11926	59.2	59.0338	2.42401	41.1712
4	CA	1979	5.3227	13.5403	2.117	5.7191	9.0583	4.4361	3.02504	59.1583	50.1862	2.21404	26.2638
4	CA	1980	5.4863	14.3898	2.0711	5.6785	8.6439	4.5695	2.91358	59.5833	49.5088	2.70125	28.1977
4	CA	1981	5.5559	14.5094	2.1436	5.6329	8.4655	4.5622	3.00146	60.9583	53.1707	2.31008	27.4711
4	CA	1982	5.8649	15.2091	2.2144	5.5888	8.2429	4.5326	2.94884	57.9583	67.1618	1.44422	35.0701
4	CA	1983	5.3843	13.4365	2.2094	5.5503	8.4506	4.3607	2.76692	59.275	89.5985	1.918	58.2423
4	CA	1984	5.9118	15.0023	2.2916	5.5136	8.1085	4.2191	3.00856	59.8917	37.1475	2.59064	44.0003
4	CA	1985	6.0071	15.0646	2.3659	5.4739	7.8966	4.0705	2.76339	58.9833	31.0092	2.61858	26.2645
4	CA	1986	5.8463	14.6318	2.395	5.4267	7.4088	3.8977	2.9695	60.6083	50.8847	3.16651	44.5963
4	CA	1987	6.3364	16.6357	2.3675	5.3694	7.66	3.701	2.87723	60.0083	39.5605	2.602	17.8173
4	CA	1988	5.8156	14.2445	2.5184	5.3012	8.1393	3.5494	2.84729	60.4667	34.0995	1.64245	26.3016
4	CA	1989	6.586	16.833	2.5792	5.2281	8.63	3.4146	3.02639	59.6333	30.8398	2.81005	36.5882
4	CA	1990	6.8655	17.4895	2.7103	5.158	7.9009	3.2933	3.02868	59.55	28.829	2.75893	34.5666
4	CA	1991	6.4623	15.7868	2.7138	5.1003	8.5437	3.2038	3.29161	59.5583	40.4918	3.04776	32.8172
4	CA	1992	7.0371	17.8977	2.7076	5.0646	7.4582	3.2082	3.32285	60.7333	48.387	2.50467	35.319
4	CA	1993	7.2252	18.5032	2.7178	5.0566	7.633	3.1666	3.59108	59.2583	55.9647	1.82251	43.8337
4	CA	1994	7.732	19.8395	2.9171	5.0676	7.8981	3.1299	3.6006	59.3	35.9198	2.95805	19.5312
4	CA	1995	7.2441	18.0818	2.9043	5.086	8.5812	3.0882	4.02468	60.4083	71.247	3.0137	58.0292
4	CA	1996	7.4934	18.9834	2.961	5.1015	9.0143	3.0736	3.86577	61.05	65.8072	1.50692	32.2555
4	CA	1997	8.3548	21.08	3.2483	5.1054	8.3747	3.0832	4.26323	60.7667	41.91	2.2356	30.2116
4	CA	1998	8.0256	19.4033	3.1171	5.0919	10.297	3.1127	4.42286	58.0583	74.3585	2.39062	50.6524
4	CA	1999	8.5785	20.8524	3.3306	5.0626	11.2267	3.1893	4.75201	59.0833	35.2848	2.21581	19.5749
4	CA	2000	8.7264	22.0396	3.4601	5.0201	9.5943	3.2449	4.6074	60.0667	44.1537	2.47322	26.4923
4	CA	2001	8.7038	21.2781	3.5402	4.9673	8.6842	3.2828	4.5392	60.25	46.3762	2.78071	21.5959
4	CA	2002	9.3332	22.9963	3.651	4.9077	10.0098	3.302	4.75069	59.8667	38.3963	1.37266	28.0513
4	CA	2003	9.0591	22.2258	3.6202	4.8453	9.0126	3.4202	4.27159	60.5333	43.3493	3.13145	35.8593
4	CA	2004	9.0782	22.7161	3.7274	4.7805	8.595	3.4944	4.26397	59.9833	44.0478	2.82091	39.3415
5	CO	1960	0.6274	1.1022	0.4471	2.8918	2.3066	1.4011	0.583603	44.9167	28.6385	4.2994	15.0014
5	CO	1961	0.6363	1.0623	0.4746	2.8943	2.1997	1.3914	0.619762	44.45	36.7453	2.68774	14.2341
5	CO	1962	0.6212	0.9541	0.495	2.8907	2.1944	1.383	0.679376	45.5917	26.6277	4.80103	10.334
5	CO	1963	0.626	0.8314	0.5535	2.8806	2.01	1.3747	0.673753	46.625	28.448	5.38263	13.1148
5	CO	1964	0.6235	0.8376	0.5486	2.8616	1.8629	1.3682	0.66251	43.7917	27.7072	3.86299	11.995
5	CO	1965	0.6213	0.8184	0.553	2.8316	1.8182	1.3671	0.737174	44.3667	42.4603	5.47901	13.477
5	CO	1966	0.7067	0.9825	0.6124	2.7925	1.8972	1.384	0.772171	44.8	26.1832	3.92121	11.8604
5	CO	1967	0.7532	0.9287	0.699	2.7481	1.9687	1.4163	0.828425	44.7833	34.9673	3.63905	15.5114
5	CO	1968	0.7715	1.051	0.6811	2.7034	2.0756	1.4469	0.792124	43.7667	28.0247	1.93255	10.5681
5	CO	1969	0.8377	1.1532	0.7428	2.665	2.0602	1.4591	0.936733	44.8417	40.8305	4.69326	21.8072
5	CO	1970	0.9142	1.2502	0.816	2.6377	2.0714	1.4662	1.02411	44.475	31.877	3.80077	13.2057
5	CO	1971	0.9971	1.2037	0.9414	2.6201	1.9654	1.4946	1.16256	44.1417	30.861	1.71043	9.79334
5	CO	1972	1.0359	1.1646	1.0086	2.6091	1.8672	1.5006	1.21268	44.45	31.9828	4.98377	15.835
5	CO	1973	0.9919	1.2641	0.9094	2.6021	2.0549	1.5138	1.08588	43.25	34.29	3.26593	14.4814
5	CO	1974	0.9795	1.2711	0.8907	2.5971	2.5073	1.5607	0.974658	44.325	26.2255	3.77292	12.5138
5	CO	1975	0.9244	1.2264	0.8249	2.5917	2.3136	1.6156	0.895149	43.3833	29.8873	2.48589	10.0443
5	CO	1976	1.0055	1.3026	0.9141	2.5826	2.0474	1.6447	0.992871	44.7583	26.9663	2.85711	11.7861
5	CO	1977	1.0304	1.3288	0.9406	2.569	1.947	1.6734	1.09178	46.1917	28.7232	3.14311	9.71755
5	CO	1978	1.0907	1.3685	1.0188	2.5456	1.876	1.7114	1.30886	44.4667	31.0938	4.28654	15.9928
5	CO	1979	1.0682	1.572	0.9304	2.512	1.7244	1.7331	1.24271	43.6167	36.0468	5.89118	14.9759
5	CO	1980	1.0372	1.6731	0.864	2.4738	2.003	1.8005	1.17495	45.95	31.9617	5.36285	20.8468
5	CO	1981	1.0063	1.7022	0.8136	2.4387	2.1975	1.78	0.985172	47.5583	34.2477	3.95436	15.4029
5	CO	1982	1.0509	1.6257	0.8233	2.414	1.7399	1.7264	1.02064	44.3667	36.1103	1.63913	11.3757
5	CO	1983	1.0587	1.6841	0.8211	2.4055	1.7846	1.6989	1.04416	44.5667	39.4123	4.72879	20.2383
5	CO	1984	1.1066	1.8006	0.8729	2.4097	1.7861	1.6889	1.07163	43.9	37.9518	3.72322	17.7809
5	CO	1985	1.1787	1.9812	0.8856	2.4218	2.2245	1.654	1.06951	44.325	36.6395	3.17032	14.4966
5	CO	1986	1.1837	1.7422	0.958	2.437	1.917	1.5743	1.14375	46.775	36.1738	4.77796	14.2713
5	CO	1987	1.1176	1.8247	0.8627	2.4514	2.3034	1.4687	1.17203	45.3333	34.925	1.90979	14.1691
5	CO	1988	1.1597	1.7448	0.9324	2.462	1.9366	1.4395	1.19376	45.1667	30.7763	3.41404	10.6487
5	CO	1989	1.1174	1.6884	0.8918	2.4676	2.0146	1.4126	1.09677	45.2583	27.0298	3.85175	10.9444
5	CO	1990	1.1575	1.8233	0.9076	2.4671	1.8031	1.3678	1.10072	45.6917	36.957	3.7634	10.5035
5	CO	1991	1.1291	1.7837	0.8728	2.4593	1.4081	1.3346	1.07062	44.925	34.5228	2.85154	13.3639
5	CO	1992	1.2041	1.8344	0.9727	2.4428	1.3088	1.3207	1.11452	45.0667	34.4382	4.20535	12.8148
5	CO	1993	1.2566	1.9536	1.0011	2.4171	1.2815	1.2905	1.15017	43.6167	35.687	2.60917	15.3697
5	CO	1994	1.2618	1.9527	1.0231	2.3838	1.2461	1.2797	1.17575	46.2583	30.48	2.92678	10.5521
5	CO	1995	1.2712	1.9435	1.0164	2.3459	1.2493	1.2634	1.23089	45.6667	39.8568	4.58514	18.9243
5	CO	1996	1.3276	1.9847	1.086	2.3068	1.4067	1.2691	1.24702	45.7667	35.7505	1.66164	8.98866
5	CO	1997	1.3821	2.2206	1.0786	2.2702	1.4389	1.2922	1.22081	44.8333	42.164	2.19569	14.8378
5	CO	1998	1.4774	2.2917	1.1528	2.239	1.3767	1.3122	1.23458	46.4083	34.8403	2.96528	14.956
5	CO	1999	1.5219	2.3205	1.1762	2.2128	1.4363	1.3202	1.26552	46.9917	37.9095	5.09107	22.4303
5	CO	2000	1.5047	2.1147	1.2238	2.19	1.423	1.3194	1.32349	47.375	30.2048	4.8802	11.0533
5	CO	2001	1.4854	2.1718	1.1938	2.1692	1.3928	1.3196	1.11838	47.0833	31.242	1.40915	9.46044
5	CO	2002	1.41	1.7441	1.2166	2.1489	1.1165	1.3265	1.21695	46.325	21.3783	2.75533	11.3501
5	CO	2003	1.389	1.9109	1.1267	2.1279	1.2152	1.2895	1.25882	47.5417	30.0778	4.36008	14.0032
5	CO	2004	1.3403	1.9573	1.0851	2.1067	1.1066	1.2531	1.18278	46.2167	36.1527	3.23197	17.2203
6	CT	1960	0.1205	0.2157	0.0905	0.2276	0.9001	0.336	0.0995945	48.0583	100.499	4.9537	42.8204
6	CT	1961	0.1191	0.2126	0.0896	0.2188	0.8268	0.3274	0.0964161	48.2667	90.3817	4.14241	25.6449
6	CT	1962	0.1168	0.21	0.0876	0.2119	0.8408	0.3203	0.0914491	46.775	83.7142	2.93246	29.2705
6	CT	1963	0.1183	0.2186	0.0868	0.2058	0.776	0.317	0.0888965	47.3167	79.3538	5.00415	37.9498
6	CT	1964	0.1175	0.2116	0.0881	0.1986	0.7555	0.3164	0.0906846	48.1917	73.8082	2.20499	31.6818
6	CT	1965	0.1189	0.2152	0.0886	0.1896	0.7476	0.3157	0.0820044	47.7083	65.5743	2.46096	22.879
6	CT	1966	0.1182	0.216	0.0876	0.179	0.6714	0.3184	0.0839946	48.1667	79.1845	1.72659	28.0953
6	CT	1967	0.1136	0.2071	0.0845	0.1676	0.5374	0.3237	0.0911861	47.4083	95.4617	5.11555	31.4444
6	CT	1968	0.1074	0.1911	0.0818	0.1561	0.5323	0.3285	0.0868512	47.9833	92.0327	3.89894	46.3816
6	CT	1969	0.105	0.1917	0.0784	0.1453	0.4977	0.3283	0.0833987	48.1833	103.505	1.99407	45.0938
6	CT	1970	0.1026	0.1832	0.0783	0.1359	0.4747	0.326	0.0814938	48.0167	81.407	4.72341	33.1032
6	CT	1971	0.1037	0.1922	0.0767	0.1281	0.4522	0.3249	0.0781242	48.65	95.4617	4.1336	33.2706
6	CT	1972	0.0977	0.1662	0.0779	0.1222	0.5211	0.3225	0.0732786	47.65	133.265	3.17442	67.1439
6	CT	1973	0.0983	0.1791	0.0742	0.1183	0.5345	0.3182	0.075727	50.3667	116.607	3.34374	46.6004
6	CT	1974	0.0961	0.1816	0.0697	0.1167	0.4481	0.3186	0.0750339	48.4167	102.193	2.67104	36.7157
6	CT	1975	0.103	0.2066	0.071	0.1174	0.4814	0.3197	0.0722169	49.2917	123.571	3.98623	40.7455
6	CT	1976	0.0965	0.1751	0.0732	0.1195	0.5034	0.3179	0.0771317	47.8333	100.753	5.02401	53.2757
6	CT	1977	0.104	0.1965	0.0763	0.1218	0.5265	0.317	0.0785622	48.6	116.692	5.01898	42.2446
6	CT	1978	0.1061	0.2066	0.0761	0.1234	0.4675	0.3151	0.0846879	47.2083	99.0388	3.77766	56.999
6	CT	1979	0.107	0.2035	0.0772	0.1231	0.4287	0.3162	0.0859333	49.3417	122.597	5.86468	76.431
6	CT	1980	0.1043	0.1907	0.0777	0.1214	0.4593	0.3193	0.0898618	48.35	87.4395	3.61184	58.8729
6	CT	1981	0.104	0.1814	0.0806	0.1188	0.4829	0.3119	0.0816946	48.925	89.662	5.48802	64.8791
6	CT	1982	0.1111	0.1967	0.085	0.1158	0.3721	0.3031	0.0765045	48.5333	100.901	5.30258	68.302
6	CT	1983	0.1111	0.1916	0.0865	0.113	0.4492	0.2901	0.0781462	49.8917	135.509	1.97818	67.7148
6	CT	1984	0.1184	0.2155	0.088	0.1104	0.4877	0.2762	0.0746888	49.325	109.326	5.23485	63.8864
6	CT	1985	0.1193	0.2206	0.0874	0.1078	0.42	0.2654	0.0719031	49.125	92.3925	3.01884	45.1688
6	CT	1986	0.1211	0.2246	0.0893	0.1053	0.3434	0.2526	0.0761377	49.125	98.4462	2.61187	47.8957
6	CT	1987	0.1161	0.2225	0.0835	0.1026	0.3517	0.2398	0.0761586	49.225	93.9377	1.99512	52.8751
6	CT	1988	0.1131	0.2192	0.0795	0.0998	0.3379	0.23	0.0663616	48.7083	91.7152	2.23762	57.1312
6	CT	1989	0.1072	0.218	0.0712	0.0971	0.3596	0.2198	0.0710418	48.2333	123.677	6.89706	64.6077
6	CT	1990	0.1197	0.2325	0.0848	0.095	0.3534	0.2107	0.074062	51.3417	120.629	5.49618	59.1937
6	CT	1991	0.1163	0.2266	0.0825	0.0938	0.364	0.2036	0.0722556	51.225	102.404	2.66821	42.208
6	CT	1992	0.133	0.2359	0.1027	0.0939	0.4015	0.1964	0.0726169	47.85	104.648	2.89105	41.466
6	CT	1993	0.1334	0.2274	0.1069	0.0956	0.4038	0.1895	0.0764999	48.6667	98.5097	3.74961	37.8707
6	CT	1994	0.1328	0.2348	0.102	0.0983	0.4253	0.1818	0.0784284	48.7917	110.13	5.55096	39.0841
6	CT	1995	0.1449	0.252	0.1131	0.1013	0.3697	0.1752	0.078453	48.925	90.7203	5.21008	52.8718
6	CT	1996	0.1369	0.2689	0.0942	0.1037	0.32	0.169	0.0707269	48.1333	132.038	3.31988	55.7686
6	CT	1997	0.138	0.2797	0.0881	0.1051	0.358	0.1654	0.0812267	48.5167	90.9532	3.73438	39.3838
6	CT	1998	0.1409	0.286	0.0895	0.1047	0.362	0.1597	0.0798204	51.8333	104.733	5.33318	47.555
6	CT	1999	0.145	0.2812	0.0952	0.103	0.3421	0.158	0.0769081	50.825	106.066	2.14001	64.085
6	CT	2000	0.1574	0.3261	0.0921	0.1001	0.3287	0.1554	0.0753362	48.5333	105.855	3.42683	36.3593
6	CT	2001	0.1433	0.2876	0.092	0.0965	0.3144	0.153	0.0752108	50.3917	86.3177	3.65637	51.0696
6	CT	2002	0.1497	0.3098	0.0898	0.0926	0.3183	0.1508	0.0900535	50.8167	99.1023	5.48205	30.2169
6	CT	2003	0.1387	0.2915	0.08	0.0886	0.2928	0.1492	0.0843918	48.45	119.698	3.35218	37.8569
6	CT	2004	0.1421	0.3069	0.0771	0.0846	0.2683	0.1496	0.0697762	48.85	107.632	4.07522	50.7841
7	DE	1960	0.0889	0.1233	0.0819	0.116	0.3445	0.148	0.105811	53.9167	94.9325	5.64682	41.8737
7	DE	1961	0.0867	0.1192	0.0802	0.1147	0.3214	0.146	0.0967916	54.4083	101.092	3.38066	30.18
7	DE	1962	0.0865	0.1135	0.0821	0.1137	0.3198	0.1439	0.0969131	53.4083	82.3595	3.06737	39.0433
7	DE	1963	0.0916	0.1099	0.0914	0.1128	0.2974	0.1432	0.100463	53.4417	77.7875	4.18526	48.9166
7	DE	1964	0.0902	0.0989	0.0945	0.112	0.2633	0.143	0.109928	54.6333	76.1788	2.34526	42.099
7	DE	1965	0.1002	0.1365	0.094	0.1112	0.2769	0.1424	0.11259	54.0333	66.6538	2.29453	34.7943
7	DE	1966	0.0939	0.0972	0.1014	0.1104	0.2423	0.1461	0.114768	53.6833	83.7988	1.81529	40.3069
7	DE	1967	0.1106	0.15	0.1046	0.1093	0.1963	0.1474	0.12237	52.9917	103.865	3.8956	66.6401
7	DE	1968	0.0962	0.1163	0.0964	0.1079	0.1812	0.1528	0.108262	54.3917	65.024	3.18071	27.2081
7	DE	1969	0.1143	0.1444	0.1131	0.1059	0.1943	0.1523	0.110025	53.7167	101.409	2.38472	50.0446
7	DE	1970	0.1111	0.1384	0.111	0.1034	0.2028	0.1537	0.109404	54.325	87.1643	3.75323	37.2925
7	DE	1971	0.1076	0.1344	0.1073	0.1008	0.184	0.1557	0.100927	54.9083	105.41	4.05304	47.9321
7	DE	1972	0.1121	0.1415	0.1115	0.0986	0.1821	0.1545	0.0956753	53.9917	114.49	3.40101	52.4603
7	DE	1973	0.1205	0.1531	0.1194	0.0972	0.1903	0.1581	0.108262	56.075	96.9433	2.11807	34.1558
7	DE	1974	0.1215	0.1483	0.1236	0.0972	0.2027	0.1673	0.10419	55.1583	83.7565	3.48258	36.938
7	DE	1975	0.1223	0.1656	0.1154	0.0986	0.2099	0.175	0.100067	55.6917	117.136	3.55721	36.1478
7	DE	1976	0.131	0.1621	0.1316	0.101	0.2039	0.1809	0.107054	54.2167	83.5237	5.4548	58.0911
7	DE	1977	0.1246	0.1399	0.1324	0.1036	0.1928	0.1877	0.114124	55.1667	87.2067	5.97383	46.1926
7	DE	1978	0.1363	0.1691	0.1386	0.1055	0.1809	0.1924	0.145868	53.4083	102.002	5.25374	52.9665
7	DE	1979	0.1485	0.1787	0.1529	0.1062	0.1785	0.1998	0.142678	54.325	118.872	5.72983	45.5772
7	DE	1980	0.1309	0.1398	0.1431	0.1058	0.1756	0.2086	0.151654	54.7333	85.852	3.13383	47.2996
7	DE	1981	0.1446	0.1691	0.1521	0.1046	0.1468	0.2062	0.146916	54.3	81.3012	3.75683	39.3549
7	DE	1982	0.1562	0.1876	0.1624	0.103	0.2128	0.2031	0.145556	54.7083	86.9315	4.47201	30.2012
7	DE	1983	0.1552	0.1649	0.1709	0.1014	0.1725	0.1952	0.142565	55.575	116.903	1.68537	43.518
7	DE	1984	0.1661	0.1848	0.1789	0.0998	0.256	0.1855	0.166397	55.15	93.4085	5.36573	46.35
7	DE	1985	0.1768	0.2127	0.1841	0.0983	0.1711	0.179	0.158614	55.95	87.6088	3.93771	45.4261
7	DE	1986	0.1706	0.1781	0.1876	0.0969	0.176	0.1731	0.166412	56.2083	80.6027	1.6695	44.5919
7	DE	1987	0.1904	0.1589	0.2042	0.0957	0.1654	0.1656	0.184602	55.3833	78.9728	2.66885	34.5682
7	DE	1988	0.1975	0.1755	0.2087	0.0948	0.168	0.1596	0.180745	54.6583	83.312	2.66109	41.9698
7	DE	1989	0.2046	0.1881	0.2149	0.0941	0.1759	0.1543	0.197198	54.6417	124.926	5.78339	45.8837
7	DE	1990	0.2139	0.2232	0.2217	0.0936	0.1419	0.1495	0.201773	57.6	95.5675	5.24104	45.6988
7	DE	1991	0.2257	0.2364	0.2309	0.0932	0.1194	0.1461	0.211018	57.2833	91.7363	2.63598	38.8152
7	DE	1992	0.2247	0.2384	0.2381	0.093	0.1432	0.1437	0.208059	54.275	87.1643	2.8752	33.0625
7	DE	1993	0.2186	0.193	0.2454	0.0929	0.1214	0.1396	0.207698	54.9167	99.06	3.58972	29.5583
7	DE	1994	0.2401	0.2446	0.2578	0.0928	0.1473	0.1339	0.227867	55.2833	104.881	4.29766	45.0753
7	DE	1995	0.232	0.1936	0.261	0.0925	0.1345	0.1305	0.23019	55.4083	84.0952	4.11528	39.9892
7	DE	1996	0.2408	0.2372	0.2637	0.0921	0.1141	0.1285	0.224426	54.4	127.466	3.09142	42.6597
7	DE	1997	0.2427	0.219	0.2647	0.0915	0.1531	0.1274	0.251573	55.6833	90.6357	3.23212	36.365
7	DE	1998	0.2515	0.2239	0.2656	0.0904	0.1248	0.1256	0.274684	57.6	89.1328	4.49924	40.9778
7	DE	1999	0.2541	0.2098	0.2689	0.0891	0.1401	0.1262	0.272735	56.6833	99.2928	2.8595	59.4063
7	DE	2000	0.27	0.2631	0.2801	0.0876	0.1249	0.1259	0.27066	54.8167	102.722	3.93142	42.534
7	DE	2001	0.2695	0.2404	0.2841	0.0859	0.1452	0.1269	0.267598	56.1667	85.0265	3.62272	41.2406
7	DE	2002	0.2576	0.1938	0.2927	0.0842	0.1158	0.1263	0.211171	57.2583	105.241	4.03665	57.1262
7	DE	2003	0.2529	0.206	0.2833	0.0824	0.0992	0.125	0.190279	54.475	125.772	3.17933	43.0795
7	DE	2004	0.263	0.2537	0.2802	0.0806	0.1068	0.1268	0.224933	55.5167	95.504	3.25866	34.9224
8	FL	1960	0.8115	1.9459	0.2613	2.1582	2.7052	0.6373	0.498405	69.7833	134.874	2.52397	56.0673
8	FL	1961	0.8756	2.1529	0.2708	2.1738	2.5963	0.6443	0.506163	70.4167	95.123	2.13668	29.4372
8	FL	1962	0.9719	2.4678	0.283	2.2103	2.6345	0.6528	0.523416	70.1917	104.712	2.95613	35.4171
8	FL	1963	0.8532	2.01	0.298	2.2476	2.5691	0.673	0.533135	69.5167	110.067	2.73097	51.4927
8	FL	1964	0.8508	1.9562	0.3158	2.2651	2.6207	0.7035	0.537619	70.3917	134.366	2.20772	43.3494
8	FL	1965	0.9743	2.33	0.3244	2.2472	2.7868	0.7337	0.560789	70.4917	117.348	1.16568	39.745
8	FL	1966	1.0361	2.4918	0.3486	2.1975	2.7636	0.7691	0.590229	69.3	121.708	1.22542	48.6991
8	FL	1967	1.1751	2.9378	0.3807	2.1266	3.0343	0.808	0.64565	70.4917	101.156	2.37422	47.2758
8	FL	1968	1.0577	2.4581	0.3964	2.0469	2.8103	0.8543	0.642352	68.925	110.892	2.81338	48.2411
8	FL	1969	1.1756	2.8488	0.4169	1.9723	2.7077	0.885	0.672397	69.35	132.736	2.82373	43.8029
8	FL	1970	1.1695	2.7785	0.4342	1.9156	3.1271	0.918	0.740534	69.8	115.591	2.88829	55.8083
8	FL	1971	1.1934	2.8238	0.4602	1.877	3.1098	0.9315	0.669713	70.7417	103.145	3.14665	31.6633
8	FL	1972	1.2468	3.0206	0.4661	1.8538	2.994	0.9653	0.6839	71.2083	110.596	2.77097	46.9981
8	FL	1973	1.3591	3.4235	0.4699	1.843	3.0896	0.9996	0.717178	70.5583	120.227	2.28454	44.9004
8	FL	1974	1.3686	3.4531	0.4985	1.8412	2.5079	1.0671	0.712727	71.1583	105.135	4.35717	39.2792
8	FL	1975	1.4533	3.7917	0.4886	1.8462	2.3881	1.1427	0.643442	71.5083	118.152	2.60691	37.2078
8	FL	1976	1.493	3.9645	0.4766	1.8551	2.6224	1.1774	0.706942	69.1333	110.172	2.4218	61.9485
8	FL	1977	1.4356	3.7524	0.4788	1.8651	2.6163	1.2186	0.688869	69.5333	101.727	3.35517	46.1843
8	FL	1978	1.517	4.0495	0.4729	1.8734	2.6634	1.2485	0.880403	69.8417	114.618	3.77688	36.9564
8	FL	1979	1.5235	4.0498	0.4853	1.8778	2.8215	1.3095	0.96547	70.05	130.45	1.65696	65.9189
8	FL	1980	1.6772	4.6135	0.5055	1.8756	2.6535	1.3824	0.982049	70.1417	106.193	2.09731	49.9192
8	FL	1981	1.5863	4.3869	0.4785	1.864	2.5143	1.3972	0.899692	69.4417	94.9748	3.18057	42.1907
8	FL	1982	1.6082	4.306	0.5315	1.8402	2.6615	1.3724	0.85266	71.6583	132.461	2.44156	38.2315
8	FL	1983	1.6201	4.435	0.5164	1.8025	2.5479	1.3453	0.862741	69.4167	140.25	1.5495	66.6467
8	FL	1984	1.5955	4.2991	0.4993	1.755	2.3899	1.2893	0.840465	70.15	106.278	2.38236	49.4565
8	FL	1985	1.6007	4.2702	0.5057	1.7037	2.3049	1.2443	0.794672	70.9417	113.728	3.07066	34.6907
8	FL	1986	1.6821	4.6108	0.5278	1.6549	2.3229	1.1823	0.818883	71.6917	115.126	2.77818	43.6981
8	FL	1987	1.6785	4.6396	0.5117	1.6152	2.3425	1.1265	0.875318	70.25	115.866	2.13841	76.3073
8	FL	1988	1.8046	5.0807	0.5237	1.5896	2.5461	1.0801	0.864619	69.8083	114.871	1.67968	40.1393
8	FL	1989	1.7756	4.9556	0.5343	1.5755	2.409	1.0458	0.898301	71.0417	106.659	3.58634	33.5309
8	FL	1990	1.7112	4.7591	0.5243	1.5688	2.2729	1.0093	0.847819	72.5833	92.1385	2.60286	27.1869
8	FL	1991	1.7593	4.9418	0.5267	1.5658	2.4416	0.989	0.838465	71.9417	136.462	2.29942	86.2517
8	FL	1992	1.8462	5.1248	0.5799	1.5633	2.647	0.9847	0.807698	70.4333	122.957	1.67888	49.1514
8	FL	1993	1.8869	5.3154	0.594	1.559	2.4706	0.9818	0.920951	70.5417	108.31	2.94655	51.4628
8	FL	1994	1.986	5.5956	0.6082	1.5529	2.5042	0.9904	0.893106	71.7167	141.393	2.10519	42.4166
8	FL	1995	1.9949	5.5212	0.5881	1.5453	2.4185	0.9984	0.976714	70.8833	130.09	1.70354	52.0089
8	FL	1996	2.012	5.5198	0.5883	1.5364	2.2465	1.0038	0.954208	69.9167	117.962	1.56334	51.9621
8	FL	1997	2.0936	5.796	0.5907	1.5264	2.4191	1.0079	0.977678	71.2333	132.567	2.62408	85.0768
8	FL	1998	2.1712	6.0751	0.5888	1.5156	2.4097	1.0076	1.00587	72.4833	123.063	2.46272	76.6579
8	FL	1999	2.0973	5.7811	0.5931	1.5038	2.539	1.0155	0.970282	71.2083	108.204	1.84267	38.288
8	FL	2000	2.2005	6.1024	0.5724	1.4909	2.7188	1.0303	0.940898	70.6333	91.3553	1.64376	33.1622
8	FL	2001	2.1918	6.0203	0.6321	1.4769	2.5819	1.0347	0.856059	70.9333	115.485	3.24499	58.5902
8	FL	2002	2.0078	5.6882	0.5694	1.4617	2.4685	1.0413	0.864444	71.35	125.921	2.02284	51.5838
8	FL	2003	2.0467	5.6875	0.5295	1.4456	2.46	1.0699	0.97236	70.9667	129.35	3.17544	35.2455
8	FL	2004	2.0213	5.9537	0.5207	1.4289	2.438	1.1224	0.911781	70.825	125.349	1.29471	53.554
9	GA	1960	0.7119	1.1633	0.5338	2.1511	4.134	1.3512	0.625638	62.425	99.9913	4.08568	36.5387
9	GA	1961	0.7621	1.2337	0.5796	2.1093	3.8702	1.3313	0.616648	62.925	115.549	2.9629	59.333
9	GA	1962	0.7421	1.1284	0.5952	2.0803	3.6204	1.3185	0.626978	63.35	104.352	3.75861	32.5664
9	GA	1963	0.8442	1.387	0.6383	2.0546	3.8929	1.3195	0.642647	62.15	107.23	3.72603	43.1697
9	GA	1964	0.8278	1.2707	0.6666	2.022	3.5474	1.3413	0.695022	62.775	149.564	2.62206	57.1828
9	GA	1965	0.8739	1.3481	0.7043	1.9749	3.5016	1.3594	0.772147	63.3667	101.409	1.77881	38.2639
9	GA	1966	0.8485	1.144	0.7646	1.9153	2.8859	1.3885	0.777063	61.9	117.517	1.40408	38.5925
9	GA	1967	0.9488	1.3993	0.8024	1.848	2.925	1.426	0.841794	62.6167	105.114	3.48651	40.6427
9	GA	1968	0.893	1.214	0.8157	1.7777	2.8961	1.4818	0.842679	61.8	88.8577	3.03857	31.6213
9	GA	1969	0.918	1.2185	0.8649	1.7087	2.6454	1.4934	0.836168	61.825	105.41	2.76838	39.8051
9	GA	1970	0.9424	1.2712	0.883	1.6447	2.6551	1.5067	0.820127	63.0583	104.309	3.52719	43.9149
9	GA	1971	1.0572	1.5876	0.908	1.5875	2.6752	1.5294	0.849175	63.5083	122.111	4.25313	28.1538
9	GA	1972	1.024	1.4843	0.9095	1.5389	2.6525	1.5482	0.82897	63.6583	106.976	3.65952	43.5173
9	GA	1973	1.047	1.6285	0.876	1.5008	2.8592	1.5724	0.928581	63.5583	122.047	2.51296	44.1236
9	GA	1974	1.1219	1.8455	0.8925	1.4753	2.3768	1.654	0.851552	63.9917	107.654	5.72113	34.4101
9	GA	1975	1.1067	1.9252	0.8218	1.4622	2.1352	1.7528	0.802438	63.9083	128.969	2.71061	29.1259
9	GA	1976	1.1082	1.8391	0.8727	1.4562	2.2633	1.7924	0.931342	61.7167	117.56	4.02368	64.7555
9	GA	1977	0.988	1.416	0.8915	1.4509	1.9822	1.8421	0.898266	63.0917	102.447	4.68022	37.1085
9	GA	1978	1.1045	1.7722	0.9135	1.4403	1.9079	1.8628	0.971142	62.8	90.0642	4.551	41.2559
9	GA	1979	1.2483	2.0745	0.9887	1.42	2.3778	1.9161	1.08522	62.4583	117.687	2.2573	52.0854
9	GA	1980	1.158	1.4891	1.1233	1.3914	2.467	1.9943	1.06247	63.1917	98.6578	2.71651	55.6345
9	GA	1981	1.3431	2.0721	1.1444	1.3574	2.8218	1.9519	1.03514	62.5083	89.3233	2.9535	41.1357
9	GA	1982	1.3582	2.207	1.1122	1.3213	2.0849	1.9144	0.914553	64.0167	112.014	2.90874	39.3864
9	GA	1983	1.2423	1.877	1.0844	1.2856	2.0583	1.8526	0.915457	62.15	119.507	2.02887	52.7305
9	GA	1984	1.3253	2.1807	1.069	1.251	2.0356	1.7546	0.953919	63.4833	100.626	3.92299	41.287
9	GA	1985	1.3244	2.1034	1.1086	1.2175	1.7968	1.6896	0.906498	63.95	99.7797	4.10786	49.8343
9	GA	1986	1.1709	1.6134	1.0977	1.1851	1.5816	1.5907	0.954408	65.4333	90.932	2.22214	51.8043
9	GA	1987	1.2617	1.7125	1.1227	1.1544	1.4084	1.4854	1.02417	63.4333	95.2923	2.74976	44.9934
9	GA	1988	1.3094	1.8489	1.1434	1.1263	1.3974	1.4252	0.897065	62.525	92.71	2.10386	40.1606
9	GA	1989	1.3916	2.0501	1.1795	1.1025	1.6863	1.362	0.935541	63.375	117.179	4.15159	40.0527
9	GA	1990	1.2624	1.7294	1.1348	1.0853	1.5503	1.3118	0.913829	65.8167	93.4085	3.27732	49.204
9	GA	1991	1.4233	2.1829	1.1512	1.0768	1.6439	1.2641	0.961809	64.5917	122.365	2.28581	59.865
9	GA	1992	1.4421	2.2083	1.2004	1.0792	1.6078	1.2441	0.950556	62.7417	126.153	1.98036	52.0339
9	GA	1993	1.4155	1.9836	1.2719	1.0932	1.5069	1.2305	1.03347	63.4	97.028	3.13706	35.1021
9	GA	1994	1.6131	2.5057	1.3525	1.1149	1.4817	1.219	1.03451	63.6417	133.096	2.7026	68.4912
9	GA	1995	1.6832	2.5504	1.3939	1.1391	1.4155	1.2199	1.17775	63.45	105.77	2.35531	44.9919
9	GA	1996	1.7557	2.646	1.4718	1.1613	1.4156	1.2089	1.2348	62.5417	102.764	2.11096	25.3162
9	GA	1997	1.8091	2.7533	1.4882	1.1771	1.4452	1.2019	1.22822	63.0917	122.597	3.55263	49.5168
9	GA	1998	1.7197	2.3092	1.5028	1.1831	1.3717	1.2041	1.31561	65.7	111.083	2.73929	52.953
9	GA	1999	1.8274	2.4581	1.5688	1.1805	1.337	1.2158	1.31951	64.4	86.5293	2.62031	27.8137
9	GA	2000	1.7783	2.4157	1.5496	1.1712	1.3689	1.2362	1.19712	63.2083	88.3708	3.55792	45.0096
9	GA	2001	1.8885	2.6128	1.5951	1.1572	1.4906	1.2442	1.17161	63.8333	90.4452	3.52832	50.4576
9	GA	2002	1.8112	2.3675	1.6013	1.1406	1.4078	1.2584	1.14854	64.2917	107.357	2.50455	40.4653
9	GA	2003	1.9215	2.7971	1.5699	1.1238	1.487	1.2996	1.19307	63.3083	122.449	2.58085	43.9141
9	GA	2004	1.8553	2.5229	1.5921	1.1065	1.4488	1.3695	1.22523	63.9	111.146	2.19533	78.4512
13	IA	1960	2.8691	4.3935	2.6411	3.404	11.1352	5.5599	2.71066	46.325	71.8397	6.79625	36.6054
13	IA	1961	2.9787	4.4487	2.7897	3.4002	10.697	5.5055	2.78357	46.95	79.0787	4.40524	41.8001
13	IA	1962	2.9869	4.4722	2.7925	3.3968	10.548	5.5222	2.86155	46.7667	66.1882	5.1838	37.24
13	IA	1963	3.2091	5.0047	2.914	3.3941	10.1662	5.5812	2.95189	47.9417	57.2135	10.4348	20.1466
13	IA	1964	3.2115	4.7189	3.067	3.3925	9.5245	5.7129	3.03714	48.7333	66.6538	7.18585	29.311
13	IA	1965	3.1501	4.8551	2.895	3.392	9.429	5.8538	2.93822	46.9417	84.4762	8.18306	41.2314
13	IA	1966	3.3938	5.3997	3.0481	3.3918	9.2052	6.0665	3.22745	46.65	53.5517	5.41637	19.307
13	IA	1967	3.5446	5.6506	3.1734	3.39	8.6536	6.3781	3.36796	46.9583	64.3255	4.97109	30.1601
13	IA	1968	3.5212	5.6438	3.1383	3.3853	8.1502	6.7085	3.32519	47.9833	69.1727	3.71427	32.4054
13	IA	1969	3.425	5.7274	2.9579	3.3763	8.1088	6.9109	3.28238	46.3917	74.1257	4.12039	36.102
13	IA	1970	3.3987	5.487	3.0155	3.3623	7.7313	7.0022	3.34645	47.2667	71.1835	6.32346	32.4855
13	IA	1971	3.672	6.6272	2.9825	3.3461	7.6397	7.1152	3.35257	47.7667	62.2512	5.36323	45.6894
13	IA	1972	3.7241	7.0881	2.8934	3.331	7.7296	7.2485	3.46612	45.8167	78.486	4.28866	23.7068
13	IA	1973	3.6883	7.4262	2.7046	3.3207	7.7109	7.4647	3.2998	49.0333	90.7838	4.50738	30.4251
13	IA	1974	3.2538	5.9934	2.6604	3.3187	7.3888	7.8392	3.02917	47.8583	68.1778	2.68167	22.6937
13	IA	1975	3.4186	6.9152	2.4748	3.3269	8.0992	8.0488	3.12034	47.65	64.5583	5.43829	37.5128
13	IA	1976	3.5835	6.8504	2.7838	3.3405	8.3586	8.3046	3.47672	47.6	50.1227	7.50593	37.1238
13	IA	1977	3.7405	7.075	2.9474	3.3533	8.0069	8.5617	3.54473	48.525	77.978	10.2657	38.0866
13	IA	1978	4.0967	8.6545	2.8889	3.3589	8.4902	8.8177	3.77371	45.525	72.1783	9.44156	26.9933
13	IA	1979	4.2334	9.5335	2.7843	3.3526	8.6918	9.0012	3.86835	45.2667	72.771	12.6923	35.0463
13	IA	1980	4.1179	8.8547	2.8832	3.3374	8.4191	9.4096	3.79629	48.1583	62.1665	4.19667	33.0115
13	IA	1981	4.3169	9.9116	2.7761	3.3178	6.2319	9.2741	3.47593	49.125	68.4953	5.11963	27.6858
13	IA	1982	4.0131	9.1062	2.6188	3.2986	7.4808	8.9215	3.42692	46.2417	88.5402	9.05831	47.9762
13	IA	1983	3.0937	5.6431	2.5337	3.2835	7.1365	8.6873	3.11573	47.8	77.3642	11.5332	37.7887
13	IA	1984	3.6826	8.2097	2.3637	3.2723	6.9712	8.2002	2.83049	47.8917	78.8247	5.97842	40.5286
13	IA	1985	3.9962	9.4668	2.3418	3.2636	6.4097	7.971	2.82882	46	66.802	8.43242	21.7094
13	IA	1986	3.9795	9.408	2.3345	3.2562	6.5349	7.3587	2.98881	49.2167	85.3228	6.24498	31.5583
13	IA	1987	3.7703	8.1244	2.443	3.2489	6.4873	6.7917	3.09792	51.2833	70.485	7.55532	40.0959
13	IA	1988	3.1963	5.873	2.4453	3.2409	6.6207	6.4788	2.79529	48.8583	45.847	4.57872	24.5892
13	IA	1989	3.8309	8.3452	2.4063	3.2335	6.1842	6.3793	2.77318	46.6583	52.2182	12.3902	22.2775
13	IA	1990	3.9212	8.8016	2.3806	3.2287	6.3585	6.1439	2.99825	49.5333	83.312	10.012	34.8336
13	IA	1991	3.8806	8.3667	2.4502	3.2283	5.5816	6.0693	2.96009	48.725	80.4968	6.94882	42.8539
13	IA	1992	4.4745	10.1263	2.6816	3.234	5.4228	5.8685	2.94558	47.925	77.216	9.31883	44.2049
13	IA	1993	3.2936	5.6392	2.5897	3.2468	4.6213	5.736	2.91346	45.6917	102.087	3.5576	41.5154
13	IA	1994	4.5251	10.7082	2.5297	3.264	4.5911	5.383	2.89255	47.525	63.5847	7.56158	25.6304
13	IA	1995	3.946	8.5879	2.4805	3.2822	5.3451	5.4442	2.80169	47.2917	68.7917	3.49068	24.6143
13	IA	1996	4.0838	9.7389	2.2287	3.2978	4.4488	5.206	2.63569	45.2	71.6703	3.17194	36.8132
13	IA	1997	4.2965	10.0002	2.4522	3.3075	4.3645	5.187	2.85245	47.1167	62.865	4.67692	24.6065
13	IA	1998	4.5158	10.5343	2.5765	3.3086	3.8399	5.0743	3.08813	50.8833	85.3228	7.89657	36.7641
13	IA	1999	4.5876	10.4272	2.7124	3.3023	4.1838	5.0627	3.24342	49.5333	69.596	6.30515	33.0798
13	IA	2000	4.5925	10.2322	2.7668	3.2903	4.1405	4.9912	3.272	48.4583	63.6058	10.9592	24.4974
13	IA	2001	4.4948	10.1258	2.6854	3.2746	3.9156	4.9072	3.14162	48.9583	74.1468	8.01799	34.5552
13	IA	2002	4.8528	11.1464	2.8728	3.2569	3.6643	4.8797	3.13248	48.9333	62.865	9.86428	31.5673
13	IA	2003	4.5312	9.7329	2.9133	3.2393	3.3532	4.8474	3.4105	47.8417	61.7432	4.09301	31.3984
13	IA	2004	5.1919	12.2361	2.9695	3.2216	3.0505	4.6951	3.34812	48.3833	75.4803	3.79807	30.1724
10	ID	1960	0.4713	0.9568	0.285	1.447	2.607	0.9452	0.37362	43.4417	35.7717	3.62135	16.1462
10	ID	1961	0.5004	1.051	0.29	1.458	2.5901	0.9418	0.391037	44.5833	39.3277	3.46152	16.4371
10	ID	1962	0.5288	1.1351	0.2991	1.4651	2.5814	0.943	0.401652	43.5	38.1423	5.05566	12.8867
10	ID	1963	0.5503	1.1868	0.3095	1.4677	2.5532	0.9572	0.425782	44.55	43.7092	5.51888	20.3348
10	ID	1964	0.546	1.2103	0.2945	1.4645	2.554	0.983	0.433436	41.5083	50.546	4.04132	26.9787
10	ID	1965	0.5452	1.1946	0.2993	1.4546	2.5628	1.0127	0.433647	43.5	39.116	3.94174	24.9192
10	ID	1966	0.539	1.1791	0.2974	1.4395	2.4208	1.0483	0.428307	44.65	31.1573	2.42959	10.4404
10	ID	1967	0.59	1.3813	0.2961	1.4214	2.1422	1.0841	0.441147	44.8417	41.0845	3.92871	20.9137
10	ID	1968	0.5961	1.3634	0.3135	1.4024	1.9521	1.1395	0.466627	43.6	44.6828	2.73651	32.3866
10	ID	1969	0.6055	1.417	0.3106	1.3846	1.9805	1.1649	0.461829	44.0167	35.433	3.36735	21.1282
10	ID	1970	0.6226	1.4323	0.331	1.3704	1.9323	1.1915	0.496549	43.75	49.9533	3.89364	19.8646
10	ID	1971	0.6519	1.5156	0.3423	1.3607	1.8556	1.211	0.495693	43.0167	46.0163	2.77221	13.0536
10	ID	1972	0.6532	1.4985	0.3513	1.3562	1.8778	1.2321	0.495194	43.55	41.2962	3.32729	10.9357
10	ID	1973	0.6761	1.5981	0.3451	1.3572	1.8651	1.258	0.542774	44.1917	38.7773	2.90333	19.6949
10	ID	1974	0.6663	1.593	0.3319	1.3638	1.733	1.3379	0.536246	44.4833	35.0943	2.13562	17.0827
10	ID	1975	0.653	1.5265	0.3416	1.3754	1.5621	1.4164	0.527966	42.6917	46.355	3.55287	20.0181
10	ID	1976	0.6921	1.6961	0.326	1.3875	2.0252	1.4495	0.561839	43.625	32.7872	2.93552	20.5657
10	ID	1977	0.669	1.5985	0.3325	1.3958	1.84	1.4966	0.547668	44.5333	39.2007	4.03244	23.3591
10	ID	1978	0.7546	1.9008	0.3464	1.3959	1.9507	1.5301	0.697302	43.9167	36.3008	4.88411	18.1417
10	ID	1979	0.7816	1.8794	0.3892	1.3853	1.7858	1.583	0.76163	43.9417	32.3215	7.33003	16.5631
10	ID	1980	0.8269	1.999	0.4146	1.3677	1.8159	1.6201	0.689423	44.6167	46.2703	3.58677	16.9523
10	ID	1981	0.8405	2.0339	0.423	1.3481	1.8493	1.6312	0.70733	45.7833	43.0742	3.73511	17.2603
10	ID	1982	0.8847	2.1451	0.4253	1.3313	2.4762	1.582	0.673952	42.45	51.0328	2.49939	17.7313
10	ID	1983	0.8634	2.0903	0.4182	1.3214	1.7683	1.551	0.64367	44.1917	52.4087	5.11332	21.5878
10	ID	1984	0.8666	2.1148	0.4121	1.3178	1.7851	1.5092	0.633952	42.0667	43.18	3.33504	12.0908
10	ID	1985	0.8359	1.9151	0.4385	1.3189	1.7585	1.4697	0.620523	41.1167	32.7448	6.79074	23.3912
10	ID	1986	0.8509	2.035	0.4177	1.3228	1.6901	1.4147	0.598478	45.7833	40.1108	3.46477	26.0792
10	ID	1987	0.8911	2.1284	0.4418	1.3277	1.5621	1.2981	0.621216	45.85	31.2843	2.83127	22.2756
10	ID	1988	0.891	1.9702	0.486	1.3314	1.6486	1.2529	0.631104	45.5667	33.1258	3.14709	19.1094
10	ID	1989	0.923	2.1278	0.4662	1.3324	1.8043	1.2113	0.632877	44.15	34.5017	4.78623	17.5867
10	ID	1990	0.9783	2.2584	0.4989	1.3294	1.7487	1.1646	0.610151	44.9833	38.227	6.51045	13.7996
10	ID	1991	0.9938	2.3572	0.4782	1.3216	1.3374	1.1427	0.577746	44.6917	36.3432	4.10926	14.1044
10	ID	1992	0.9896	2.3304	0.4911	1.3078	1.2726	1.1183	0.611806	46.3333	30.0355	5.03022	13.9002
10	ID	1993	1.0332	2.5074	0.4882	1.2873	1.1802	1.0757	0.596867	42.3167	41.3597	4.58396	24.0449
10	ID	1994	1.0737	2.5148	0.5521	1.2615	1.2029	1.0692	0.714563	45.8917	33.5703	4.57187	13.7617
10	ID	1995	1.1269	2.5708	0.5851	1.2329	1.3676	1.0606	0.770208	45.3167	51.1387	4.09367	14.3215
10	ID	1996	1.1398	2.5964	0.6095	1.2043	1.2713	1.061	0.773674	44.6667	52.6627	2.1403	27.5063
10	ID	1997	1.1953	2.6715	0.6783	1.1792	1.0416	1.0696	0.758144	45.0417	43.0742	1.80178	19.0298
10	ID	1998	1.2474	2.7515	0.6929	1.1601	1.1925	1.0788	0.876826	46.125	49.4665	3.63306	20.1485
10	ID	1999	1.2521	2.6537	0.7363	1.1465	1.3569	1.0842	0.847602	45.1667	37.1263	3.83778	17.1869
10	ID	2000	1.3025	2.7222	0.7783	1.1366	1.5226	1.0901	0.795305	45.5083	35.0732	4.0939	19.4716
10	ID	2001	1.3054	2.4947	0.8769	1.1289	1.5159	1.0916	0.753852	45.5333	30.6705	3.0424	14.755
10	ID	2002	1.3512	2.483	0.9433	1.1219	1.505	1.0913	0.939598	44.45	29.9297	4.11883	8.99893
10	ID	2003	1.3491	2.5222	0.9237	1.114	1.4638	1.0938	0.907051	47.2083	36.7877	5.03579	14.921
10	ID	2004	1.372	2.7011	0.9268	1.1055	1.3824	1.0692	0.775595	45.5583	39.751	3.06743	16.9159
11	IL	1960	2.09	4.3036	1.5947	3.8013	8.639	4.8633	1.85549	50.6917	73.3848	6.78995	21.728
11	IL	1961	2.1441	4.3707	1.6587	3.7851	8.1968	4.8257	1.86996	51.4833	92.3078	3.56552	36.8689
11	IL	1962	2.1843	4.5439	1.6496	3.7693	8.1711	4.8224	1.91921	51.2417	72.0302	3.96532	32.584
11	IL	1963	2.2805	4.8962	1.6505	3.7577	7.8095	4.8699	1.90083	51.0667	59.2667	9.00391	33.9752
11	IL	1964	2.181	4.5564	1.6481	3.7527	7.2352	4.977	1.92089	52.825	67.6063	4.07789	33.1413
11	IL	1965	2.34	5.4702	1.4871	3.7563	7.0064	5.0753	1.87929	52.2833	89.4715	5.80394	46.3688
11	IL	1966	2.2207	5.0012	1.4939	3.7639	6.358	5.3239	2.03171	50.975	75.2687	2.9304	28.08
11	IL	1967	2.4917	6.1275	1.4609	3.7702	6.2013	5.5054	2.01785	50.925	86.4447	5.11129	32.1413
11	IL	1968	2.352	5.5605	1.468	3.7699	5.7116	5.8403	2.09864	51.55	77.0467	2.66543	23.8064
11	IL	1969	2.3538	5.8135	1.3752	3.758	5.4787	5.9405	1.95746	50.7917	88.0322	2.63324	47.2776
11	IL	1970	2.1018	4.8817	1.3508	3.7311	5.2237	6.058	1.9093	51.5833	89.9372	4.76326	46.0309
11	IL	1971	2.4637	6.3146	1.342	3.6961	5.2628	6.1125	1.82953	52.5583	69.1515	4.85162	43.6052
11	IL	1972	2.4589	6.3405	1.3255	3.6613	5.3554	6.2807	1.88903	50.65	89.2598	2.00384	30.2453
11	IL	1973	2.428	6.3228	1.2778	3.6355	5.516	6.4435	1.86828	53.3333	102.256	4.17489	34.7314
11	IL	1974	2.0917	5.1898	1.2225	3.6264	5.1954	6.7964	1.90008	51.8333	89.408	2.73866	32.728
11	IL	1975	2.6873	7.584	1.1144	3.6383	5.3844	6.9709	2.03155	52.125	87.4395	4.53272	28.3762
11	IL	1976	2.6093	7.1705	1.1661	3.6618	5.6754	7.3015	2.15605	50.45	61.0447	6.95121	30.5829
11	IL	1977	2.7299	7.6505	1.1588	3.6843	5.7672	7.4751	2.23936	51.5	88.4767	9.68633	38.075
11	IL	1978	2.6763	7.5072	1.1333	3.6936	5.241	7.6956	2.21751	49.5167	76.3693	8.10527	21.321
11	IL	1979	3.0078	8.7784	1.16	3.6814	5.9609	7.8471	2.36751	49.4333	81.5975	9.28412	36.5133
11	IL	1980	2.5868	7.1091	1.1783	3.6552	4.9614	8.209	2.40032	51.275	71.0565	4.50529	28.5856
11	IL	1981	2.9883	8.8304	1.1161	3.6263	5.3753	8.159	2.22811	51.6917	88.5402	2.71803	39.9517
11	IL	1982	2.9882	8.9296	1.0315	3.6057	4.2528	7.9199	2.25172	50.6083	99.1447	7.37936	51.9102
11	IL	1983	2.0454	5.1089	1.0494	3.6014	4.2711	7.7543	2.07474	51.925	88.0322	7.9806	39.7734
11	IL	1984	2.6558	7.5948	0.9991	3.6087	4.4281	7.167	1.97538	51.6917	87.7147	5.86467	33.8793
11	IL	1985	3.1111	9.2621	1.0169	3.6199	4.2531	6.9741	2.00043	50.475	97.0915	6.68682	55.0162
11	IL	1986	2.9081	8.5673	0.9697	3.6273	4.0166	6.4978	1.91528	52.9	78.9517	3.38773	45.3671
11	IL	1987	2.6882	7.7159	0.9807	3.623	3.5269	6.0522	1.76246	53.875	73.5118	4.00352	38.785
11	IL	1988	2.119	5.2334	1.0503	3.6017	3.9849	5.6888	1.70076	51.8583	62.8862	3.23996	31.2255
11	IL	1989	2.945	8.4989	1.0117	3.568	4.1212	5.4131	1.72812	50.225	68.9822	9.60719	24.9317
11	IL	1990	2.8933	8.4074	0.979	3.5292	3.5771	5.2993	1.79275	53.45	106.617	7.64676	42.1412
11	IL	1991	2.7257	7.6341	1.0031	3.4927	3.6721	5.1307	1.91032	53.7	76.9197	3.87465	36.7852
11	IL	1992	3.2816	9.8731	1.0116	3.466	3.3375	4.9097	1.92454	51.8667	75.1417	5.78175	46.3455
11	IL	1993	2.9701	8.6064	1.0237	3.4541	3.2165	4.8216	1.93267	50.8917	108.352	3.51585	39.3217
11	IL	1994	3.3927	10.3495	0.9871	3.454	3.3693	4.5948	1.97808	51.8333	75.0782	4.98386	33.1282
11	IL	1995	2.6964	7.8481	0.8945	3.4607	3.5284	4.5514	1.83225	51.4417	82.7617	3.25227	38.3373
11	IL	1996	2.9482	9.0175	0.8142	3.4695	3.0769	4.2434	1.84561	49.9083	82.3807	3.15659	30.1323
11	IL	1997	2.9611	9.2197	0.7557	3.4759	3.387	4.2114	1.90014	50.8083	74.3162	4.00123	34.8222
11	IL	1998	3.1066	9.6063	0.8146	3.4762	2.9053	4.1329	1.97073	55.0417	94.7632	6.10728	32.0281
11	IL	1999	3.0521	9.4477	0.7825	3.4707	3.0011	4.1071	1.99984	53.3167	74.8665	4.57888	43.6466
11	IL	2000	3.2035	10.098	0.7642	3.4607	3.1313	4.052	1.9716	51.975	84.6243	8.18004	25.4555
11	IL	2001	3.2396	10.1596	0.7708	3.4475	2.3381	4.0073	2.02427	53.1417	85.0477	4.45485	36.6111
11	IL	2002	3.0366	9.3125	0.7591	3.4323	2.2936	3.9783	1.9565	53.0167	83.566	6.1881	29.1974
11	IL	2003	3.2144	9.9619	0.7645	3.4167	2.4275	3.8883	2.04498	51.55	81.1107	3.37638	26.2111
11	IL	2004	3.6186	11.7663	0.7276	3.4015	2.4185	3.8316	1.91319	52.4583	85.6827	2.7295	41.3318
12	IN	1960	1.1926	2.1449	0.9981	2.1251	7.3171	3.0245	1.17502	50.5417	71.9455	6.78264	28.8027
12	IN	1961	1.1894	2.0692	1.0263	2.1085	6.9071	3.0172	1.15391	51.3167	91.2495	3.82174	24.8266
12	IN	1962	1.2265	2.2245	1.0185	2.0934	6.6978	3.0065	1.14075	50.925	75.0993	3.43262	34.2957
12	IN	1963	1.2853	2.4453	1.0131	2.0814	6.3632	3.044	1.14006	50.025	62.0607	7.99071	43.2409
12	IN	1964	1.1761	2.1198	0.9916	2.0738	5.9055	3.1109	1.15403	52.2917	76.8138	3.18019	46.7265
12	IN	1965	1.2316	2.515	0.8961	2.0711	5.6635	3.1699	1.09917	51.925	84.7937	4.67071	37.5517
12	IN	1966	1.1813	2.3331	0.8942	2.0709	5.2328	3.2741	1.22092	50.4333	79.4385	2.5239	32.1084
12	IN	1967	1.2348	2.4947	0.912	2.0695	4.4438	3.3914	1.18481	50.6167	82.9733	4.74266	36.6944
12	IN	1968	1.2385	2.567	0.8879	2.0638	4.1214	3.5192	1.13526	51.0667	89.0058	2.68328	25.0893
12	IN	1969	1.2807	2.7714	0.8752	2.0503	3.9231	3.5895	1.11747	50.525	86.1483	2.46557	42.2631
12	IN	1970	1.1941	2.4177	0.887	2.0274	4.0187	3.6494	1.1344	51.3583	81.4705	4.54268	30.1123
12	IN	1971	1.42	3.1516	0.9415	1.9992	4.2942	3.7215	1.13379	51.975	78.74	5.10298	41.2735
12	IN	1972	1.3576	2.9693	0.9178	1.9714	4.481	3.7786	1.18044	50.5833	94.1705	1.87997	40.6859
12	IN	1973	1.4044	3.1977	0.8964	1.9494	4.7502	3.8765	1.2353	53.3583	94.2975	3.94749	31.9694
12	IN	1974	1.183	2.4983	0.8532	1.9388	3.9906	4.058	1.18789	51.6583	89.9795	3.1008	32.259
12	IN	1975	1.3844	3.3294	0.7848	1.9429	4.2168	4.1733	1.18201	52.4	96.4142	4.48286	28.1068
12	IN	1976	1.528	3.703	0.8577	1.9557	3.8016	4.2903	1.35082	50.375	69.8923	6.84063	30.8716
12	IN	1977	1.5221	3.7925	0.8112	1.9693	4.0407	4.4412	1.33894	51.4583	90.4028	9.7488	32.8127
12	IN	1978	1.5458	3.8239	0.8349	1.9757	3.4059	4.5275	1.42637	49.4417	83.7142	8.36281	29.9916
12	IN	1979	1.6164	4.0426	0.8618	1.9695	3.5346	4.6937	1.47043	49.6083	100.753	7.58381	36.2708
12	IN	1980	1.5805	3.8299	0.8986	1.9545	3.736	4.8683	1.4887	50.9083	77.2795	4.36022	27.5502
12	IN	1981	1.5898	3.9832	0.8506	1.937	3.6272	4.7131	1.37279	51.1583	88.4767	2.65477	36.2832
12	IN	1982	1.7334	4.5644	0.8478	1.9232	3.3117	4.5125	1.38739	51.05	96.647	7.03418	44.3463
12	IN	1983	1.2827	2.6128	0.9111	1.9178	3.7046	4.4121	1.37654	52.1583	86.9315	6.56646	44.7623
12	IN	1984	1.6689	4.1454	0.869	1.919	3.2957	4.1503	1.2526	51.5417	86.4447	6.67003	30.7144
12	IN	1985	1.7955	4.5543	0.8988	1.9235	3.314	4.0486	1.24287	51.2083	97.155	6.17899	48.2158
12	IN	1986	1.6897	4.0883	0.918	1.9282	3.3744	3.7826	1.33812	52.65	84.2645	2.21652	34.4832
12	IN	1987	1.729	4.1256	0.9525	1.9295	3.1597	3.5508	1.34294	53.4083	74.0622	3.57346	26.4109
12	IN	1988	1.3544	2.7751	0.9178	1.9251	3.2867	3.4012	1.18367	51.4583	73.5118	2.79505	34.171
12	IN	1989	1.7668	4.2767	0.9175	1.916	3.2046	3.2135	1.17404	50.25	93.1122	8.48204	25.5652
12	IN	1990	1.7811	4.348	0.9165	1.9043	2.8163	3.14	1.28554	53.3333	115.274	7.01741	49.5039
12	IN	1991	1.6096	3.5942	0.941	1.892	2.6145	3.0327	1.28533	53.725	77.0678	3.14581	30.2048
12	IN	1992	2.0084	5.0878	0.9741	1.881	2.5007	2.9069	1.30116	51.2917	86.36	4.8198	42.953
12	IN	1993	1.9119	4.7797	0.9501	1.8728	2.6774	2.869	1.39898	50.775	103.632	3.80096	32.9021
12	IN	1994	2.0346	5.2182	0.9558	1.8668	2.3372	2.7471	1.37665	51.5667	76.3482	5.16151	28.5292
12	IN	1995	1.7396	4.1517	0.9257	1.8619	2.3452	2.7212	1.32189	51.5583	82.677	3.74186	31.0829
12	IN	1996	1.7704	4.4036	0.8637	1.8573	2.2342	2.574	1.2242	50.1	103.272	3.37382	37.091
12	IN	1997	1.8858	4.7858	0.8817	1.852	2.1064	2.5185	1.28981	50.45	85.4287	4.00765	31.0675
12	IN	1998	1.9784	5.007	0.921	1.8454	2.0539	2.4509	1.38672	54.9167	95.5887	6.20418	35.8189
12	IN	1999	1.9122	4.8163	0.885	1.8374	2.1657	2.4883	1.40078	53.1333	75.2898	3.80476	43.9659
12	IN	2000	2.0316	5.3197	0.8808	1.8283	2.2945	2.4362	1.38537	51.5667	91.9903	7.2322	27.4591
12	IN	2001	2.1568	5.7178	0.9144	1.8183	2.3765	2.4127	1.39552	53.175	94.234	4.24407	51.0739
12	IN	2002	1.8687	4.5816	0.9246	1.8079	2.041	2.3857	1.25828	53.2167	89.8948	5.62616	25.5315
12	IN	2003	1.9591	4.8738	0.9463	1.7972	1.9472	2.3344	1.28104	51.2333	99.568	4.01576	41.2588
12	IN	2004	2.2446	6.0246	0.9446	1.7865	1.9541	2.3249	1.2906	52.2917	93.7895	2.61949	40.2522
14	KS	1960	1.3509	2.9111	0.7817	4.8012	5.9998	3.0804	1.10893	52.9083	58.4412	5.68421	36.6593
14	KS	1961	1.3667	2.5926	0.9374	4.8112	5.6244	3.0751	1.27798	52.8167	73.9775	3.263	28.3068
14	KS	1962	1.3114	2.3571	0.9553	4.8215	5.4996	3.0622	1.23437	54.5	59.309	3.86923	23.8783
14	KS	1963	1.3163	2.1943	1.0395	4.8285	5.3041	3.0721	1.33005	56.0333	44.1748	7.1539	19.4822
14	KS	1964	1.2692	2.1346	0.9954	4.8289	5.187	3.0946	1.18787	54.9833	52.0912	3.68737	30.0007
14	KS	1965	1.368	2.5293	0.9597	4.8192	5.1191	3.1189	1.21151	54.575	67.945	5.96714	34.8831
14	KS	1966	1.3541	2.2869	1.0496	4.8003	4.9702	3.204	1.32977	53.5417	37.2322	3.46389	20.7573
14	KS	1967	1.4247	2.5064	1.0606	4.7734	4.6389	3.279	1.34276	53.9083	62.5263	3.06657	30.7573
14	KS	1968	1.5051	2.7825	1.0717	4.7401	4.3568	3.3853	1.37494	53.5667	57.3405	3.04009	28.5888
14	KS	1969	1.6352	3.1208	1.1402	4.7024	4.0341	3.4569	1.51201	53.2	65.278	3.60132	25.1213
14	KS	1970	1.618	2.8026	1.2287	4.6625	3.9497	3.5135	1.53393	54.0833	50.7788	3.98398	29.0546
14	KS	1971	1.8504	3.4734	1.3196	4.623	4.0056	3.5476	1.62125	53.9167	59.4572	3.04704	34.6337
14	KS	1972	1.9635	3.5071	1.4622	4.5872	3.9845	3.5682	1.88849	53.225	59.3513	3.97859	33.0607
14	KS	1973	1.9933	3.9518	1.3472	4.558	4.1793	3.5818	1.84676	54.0417	85.2805	2.22647	63.0036
14	KS	1974	1.6595	3.1012	1.2031	4.5388	3.903	3.7721	1.47407	54.425	52.1758	3.94491	20.78
14	KS	1975	1.7143	3.3484	1.156	4.5313	3.7449	3.9098	1.40343	53.825	55.6472	4.07777	31.8029
14	KS	1976	1.815	3.4379	1.2825	4.5314	4.0851	4.0164	1.64786	54.2417	44.958	5.40786	30.2214
14	KS	1977	2.0258	3.8725	1.4283	4.5333	4.053	4.1355	1.70598	55.475	69.3208	5.34001	29.5399
14	KS	1978	1.8729	3.3762	1.4034	4.5315	3.867	4.1919	2.24156	52.7667	50.7153	7.74299	25.3181
14	KS	1979	2.0841	4.3784	1.3897	4.5223	4.5305	4.2294	2.22157	52.3167	62.865	8.80217	39.9279
14	KS	1980	1.8866	3.6145	1.3678	4.5077	4.8723	4.394	2.04117	55.0667	46.3762	4.04826	33.0147
14	KS	1981	1.9187	3.8291	1.3439	4.4913	5.0907	4.408	1.7904	55.625	63.9022	3.46527	31.3089
14	KS	1982	2.1351	4.3847	1.348	4.4766	4.6297	4.1416	1.86071	52.9667	61.1082	3.63905	28.2199
14	KS	1983	1.9456	3.5565	1.3797	4.4665	4.6634	4.1729	1.84965	53.1333	56.4303	8.68528	26.4685
14	KS	1984	2.0905	4.0928	1.4153	4.4608	3.5126	4.1014	1.91168	53.8667	62.5687	4.01145	48.6637
14	KS	1985	2.2614	4.6697	1.4031	4.4586	3.8692	4.0581	1.89276	52.3917	71.8185	5.14223	21.7982
14	KS	1986	2.2897	4.3646	1.5133	4.4588	3.4441	3.8455	2.13459	56.5	67.2888	5.4789	31.1856
14	KS	1987	2.2381	4.2914	1.5163	4.4605	3.3018	3.667	2.03011	55.5583	68.707	3.19006	33.4796
14	KS	1988	2.1212	3.6353	1.5357	4.4628	2.9484	3.5048	2.01647	54.75	42.5027	3.43814	19.7131
14	KS	1989	2.0273	3.1874	1.5426	4.4657	3.1262	3.4088	1.94676	53.1667	56.3457	7.20646	28.5322
14	KS	1990	2.3774	4.4884	1.6278	4.4691	3.3517	3.2786	2.10932	55.575	60.2827	5.26876	27.2674
14	KS	1991	2.2509	3.9255	1.6069	4.4726	2.8251	3.2092	1.96537	55.7833	50.1862	5.32976	30.5939
14	KS	1992	2.4548	4.6415	1.6953	4.4752	2.7197	3.083	2.12197	54.175	71.7973	6.47145	36.1144
14	KS	1993	2.3376	4.2521	1.6307	4.4757	2.7587	3.0282	2.06965	51.9333	82.1902	3.81771	39.5377
14	KS	1994	2.6327	5.0615	1.7981	4.4746	2.65	2.9534	2.10083	54.8583	53.5093	3.44264	29.9766
14	KS	1995	2.3753	3.8342	1.797	4.473	3.1957	2.921	2.26433	53.875	63.0767	3.66904	33.4576
14	KS	1996	2.618	4.8149	1.8193	4.4719	2.9041	2.8087	2.19937	53.0333	66.548	2.74584	35.0387
14	KS	1997	2.9213	5.893	1.8499	4.4727	2.6589	2.8548	2.30701	53.6333	64.7912	2.54452	41.8869
14	KS	1998	2.9716	6.0156	1.8416	4.4768	2.882	2.8571	2.47068	56.2	69.1938	4.33393	41.9467
14	KS	1999	3.0161	5.7167	1.9393	4.4845	2.8262	2.8309	2.61633	55.8833	64.6853	5.34339	30.2255
14	KS	2000	2.8505	4.8119	1.9814	4.4957	3.0934	2.8204	2.57096	55.4167	53.594	6.4353	36.8631
14	KS	2001	2.8409	5.3118	1.8694	4.5097	2.824	2.7941	2.43031	55.775	59.817	4.28967	43.1275
14	KS	2002	2.6425	4.1268	1.9386	4.526	2.7739	2.8238	2.42076	55.05	47.7097	4.16604	31.5924
14	KS	2003	2.8743	4.9954	2.0162	4.5433	2.7726	2.7583	2.63278	54.85	54.7158	2.99901	25.7617
14	KS	2004	2.8903	5.4808	1.9169	4.5612	2.7811	2.7783	2.5054	54.8	66.4845	3.53871	27.0459
15	KY	1960	0.6772	0.3247	0.4791	1.848	5.8332	1.4503	0.547831	54.1333	86.3177	6.37296	29.4447
15	KY	1961	0.7308	0.3638	0.5011	1.8364	5.67	1.4472	0.549913	54.9167	108.162	3.6941	29.4193
15	KY	1962	0.7283	0.365	0.503	1.8255	5.4943	1.451	0.572656	55.0417	105.77	4.00308	39.856
15	KY	1963	0.7705	0.3699	0.5123	1.8161	5.5334	1.4793	0.593277	53.9	72.9192	6.38773	45.5703
15	KY	1964	0.8157	0.3527	0.5219	1.809	5.3329	1.5217	0.579424	55.875	102.341	2.61295	48.8276
15	KY	1965	0.7482	0.3295	0.5053	1.8044	5.1864	1.5575	0.574843	55.8833	89.3022	3.44919	41.3475
15	KY	1966	0.7228	0.3302	0.5159	1.7996	4.7601	1.6181	0.621969	54.1083	99.187	2.3474	38.7555
15	KY	1967	0.843	0.3393	0.5229	1.791	4.8398	1.698	0.625478	54.7167	103.251	4.75315	31.1588
15	KY	1968	0.7719	0.3474	0.5517	1.7751	4.172	1.8006	0.632135	54.325	92.6465	3.44975	32.6575
15	KY	1969	0.8086	0.3341	0.5548	1.7487	3.8557	1.8498	0.643949	54.25	91.2918	3.25515	31.8714
15	KY	1970	0.7754	0.3088	0.5639	1.7118	3.6426	1.8957	0.633642	55.475	102.171	4.09311	43.0397
15	KY	1971	0.8058	0.3181	0.5724	1.6671	3.6149	1.9342	0.63276	55.9167	94.6362	5.07415	33.1821
15	KY	1972	0.8252	0.3257	0.5625	1.6238	3.5998	1.9866	0.673137	55.2833	122.195	2.85902	40.2284
15	KY	1973	0.7908	0.2971	0.5402	1.5916	3.4505	2.0296	0.669229	56.6833	114.342	3.31676	43.1875
15	KY	1974	0.8365	0.2496	0.5429	1.5782	3.1385	2.1302	0.666659	55.8833	111.337	4.72013	51.0679
15	KY	1975	0.7941	0.2915	0.4889	1.5883	3.1214	2.2475	0.641738	56.1917	121.306	3.72454	44.9062
15	KY	1976	0.8899	0.2799	0.5046	1.6131	3.1466	2.3011	0.691942	53.7417	90.2123	5.89147	42.8665
15	KY	1977	1.0167	0.2635	0.604	1.6404	3.1733	2.3991	0.700098	55.1583	103.844	7.75694	41.8343
15	KY	1978	0.9235	0.2777	0.5598	1.658	3.2482	2.5036	0.753726	53.7917	113.199	7.49118	64.0649
15	KY	1979	0.9239	0.2793	0.5249	1.6571	2.4978	2.5983	0.743341	53.9167	133.054	4.76123	43.9153
15	KY	1980	0.9142	0.2612	0.5859	1.6424	2.8826	2.7183	0.747123	55	78.7823	3.97792	22.8446
15	KY	1981	1.0567	0.2481	0.6389	1.6221	3.0203	2.6007	0.695824	54.6583	95.2923	2.99558	34.0164
15	KY	1982	1.0921	0.2792	0.6213	1.6044	3.0601	2.5671	0.683321	55.675	107.738	4.5828	35.0506
15	KY	1983	0.9393	0.2794	0.7128	1.5957	2.671	2.4912	0.661612	55.2917	101.748	4.03151	61.2377
15	KY	1984	1.0787	0.2415	0.6885	1.5937	2.5754	2.3611	0.600407	55.625	113.009	5.61987	46.6067
15	KY	1985	1.1495	0.2653	0.676	1.5969	2.2659	2.3304	0.608489	55.2417	94.996	5.89618	40.9019
15	KY	1986	1.0134	0.3008	0.6707	1.601	2.1865	2.23	0.661375	56.9083	91.6305	1.85541	42.1193
15	KY	1987	0.9623	0.2661	0.6693	1.6031	2.2224	2.0941	0.631699	56.575	80.8355	2.88779	32.5718
15	KY	1988	0.9186	0.2846	0.6612	1.6008	2.328	2.0028	0.684299	55	93.853	2.40946	43.93
15	KY	1989	1.0887	0.26	0.6653	1.5953	2.6339	1.9572	0.672838	54.5917	124.629	6.81127	58.6281
15	KY	1990	1.0745	0.273	0.6525	1.5882	2.7561	1.9436	0.749528	57.4333	120.438	5.7359	60.561
15	KY	1991	1.1054	0.2527	0.6793	1.5816	2.3367	1.918	0.744408	57.5417	98.0863	2.59667	33.5247
15	KY	1992	1.2035	0.2766	0.6814	1.5771	2.3297	1.9108	0.753408	55.1083	90.9955	3.31193	27.623
15	KY	1993	1.1648	0.2498	0.6719	1.5761	2.2719	1.9294	0.775839	55.1583	100.478	3.4058	21.7714
15	KY	1994	1.1776	0.2304	0.7025	1.5779	2.0745	1.9141	0.724547	55.6417	104.14	4.33611	32.59
15	KY	1995	1.1514	0.2614	0.7678	1.5811	2.225	1.916	0.81021	55.55	101.896	3.11079	39.8899
15	KY	1996	1.2199	0.2733	0.77	1.5843	2.1813	1.9101	0.75704	54.4333	120.904	3.43322	32.482
15	KY	1997	1.2009	0.2712	0.8002	1.5859	2.3519	1.9333	0.802288	54.5333	105.114	3.66668	55.0187
15	KY	1998	1.2911	0.2561	0.8679	1.5849	2.2567	1.94	0.989195	58.25	104.669	4.32504	51.6201
15	KY	1999	1.2445	0.2442	0.8887	1.5816	2.1694	1.9512	0.904161	57.3167	81.3012	3.62743	43.0033
15	KY	2000	1.3635	0.2826	0.9375	1.5764	2.1607	1.9416	0.924927	55.675	95.8638	5.75696	25.8462
15	KY	2001	1.2386	0.2403	0.8543	1.5699	2.0929	1.9744	0.868107	56.7333	96.4353	4.07267	31.873
15	KY	2002	1.2107	0.2257	0.8906	1.5628	1.9529	1.9963	1.02988	57	114.956	3.14574	45.122
15	KY	2003	1.2574	0.2388	0.864	1.5556	1.9447	2.0304	1.054	55.4083	117.221	3.33254	43.9362
15	KY	2004	1.2791	0.2394	0.8656	1.5483	1.9381	2.0478	1.09587	56.5083	120.798	2.43387	29.4657
16	LA	1960	0.3159	1.6253	0.2329	0.98	3.3242	0.8123	0.30233	65.2	104.479	3.21482	44.5004
16	LA	1961	0.3254	1.7579	0.2441	0.9814	3.2302	0.8116	0.311446	65.1167	153.331	2.73577	55.0619
16	LA	1962	0.3409	1.7228	0.2435	0.9861	3.0637	0.8139	0.321706	66.5333	93.6413	4.05817	32.6655
16	LA	1963	0.3762	1.7428	0.254	0.9907	2.9542	0.8319	0.34883	65.95	88.4555	4.56551	43.3335
16	LA	1964	0.3738	1.8576	0.268	0.9922	2.813	0.8685	0.345568	66.1583	119.359	2.44983	33.1624
16	LA	1965	0.3908	1.677	0.2748	0.9883	2.6995	0.9019	0.359183	66.9583	99.0177	3.3405	50.92
16	LA	1966	0.4053	1.6872	0.2855	0.9789	2.5275	0.9354	0.386002	65.25	127.381	1.98044	66.8203
16	LA	1967	0.4293	1.6765	0.2898	0.9648	2.2873	0.9899	0.410301	65.8833	110.511	2.86585	57.5644
16	LA	1968	0.4693	1.7634	0.2903	0.9465	2.1726	1.0516	0.409705	64.5333	123.74	2.62412	36.5311
16	LA	1969	0.4326	1.7589	0.2919	0.9251	1.9449	1.0908	0.407448	65.8083	105.96	2.7525	51.1169
16	LA	1970	0.4592	1.83	0.3042	0.9022	1.697	1.1048	0.414402	65.5083	108.373	3.40842	57.523
16	LA	1971	0.4638	1.7872	0.3116	0.8802	1.7406	1.1367	0.43284	66.6833	112.099	3.72145	59.3609
16	LA	1972	0.4806	1.9065	0.3244	0.8619	1.8129	1.1487	0.438714	66.6667	125.222	2.99266	40.7717
16	LA	1973	0.4455	1.9864	0.2914	0.85	1.6947	1.1838	0.445712	66.4583	152.379	3.08881	64.9989
16	LA	1974	0.4611	1.8513	0.2965	0.8471	1.7209	1.2329	0.450852	66.725	140.123	3.53318	45.1445
16	LA	1975	0.4923	2.2353	0.2888	0.8541	1.4448	1.3267	0.385976	66.3167	141.944	2.77727	51.4259
16	LA	1976	0.5353	2.0058	0.3036	0.8671	1.67	1.343	0.456128	64.5833	103.632	4.37724	36.5941
16	LA	1977	0.5093	2.3848	0.291	0.8807	1.4055	1.3656	0.430816	66.3083	125.307	3.74138	54.1985
16	LA	1978	0.5316	2.4164	0.2646	0.8897	1.4257	1.376	0.494624	65.3	107.632	5.09041	45.6933
16	LA	1979	0.5726	2.7035	0.2608	0.8898	1.3387	1.4108	0.501842	64.8	149.288	3.01181	63.6301
16	LA	1980	0.5059	2.7793	0.2679	0.8821	1.5026	1.4575	0.520175	66.3333	121.878	2.95138	75.2918
16	LA	1981	0.5635	2.9472	0.2663	0.8688	1.6821	1.4834	0.475592	66.3	95.2288	2.32279	38.0393
16	LA	1982	0.607	3.1435	0.2635	0.8523	1.4378	1.4998	0.45195	66.8917	138.324	2.39092	68.0879
16	LA	1983	0.523	2.6506	0.2623	0.8345	1.1556	1.4317	0.451403	64.525	143.806	2.7107	54.5077
16	LA	1984	0.592	3.0263	0.2532	0.8167	0.9775	1.3871	0.465992	66.4583	125.285	4.44769	66.3083
16	LA	1985	0.5447	3.4259	0.267	0.7996	1.2254	1.3582	0.42988	66.4667	127.995	4.10245	85.6106
16	LA	1986	0.524	3.0734	0.2711	0.7842	0.9698	1.2821	0.449402	67.3083	112.903	2.01183	54.5252
16	LA	1987	0.5333	2.8394	0.258	0.7717	1.0525	1.1882	0.445704	66.0333	126.661	2.34726	58.8184
16	LA	1988	0.6315	2.3919	0.2609	0.7632	1.2862	1.1266	0.470163	65.7083	121.285	1.98698	48.7592
16	LA	1989	0.5557	3.0251	0.2652	0.7583	1.1397	1.0754	0.491396	65.4917	135.911	4.50625	81.4878
16	LA	1990	0.6232	3.3217	0.267	0.7565	0.9914	1.0411	0.505613	67.8333	124.841	3.04722	51.3581
16	LA	1991	0.5868	3.4438	0.2714	0.7572	0.872	1.0166	0.530367	66.9167	170.561	2.58991	86.7404
16	LA	1992	0.6718	3.4192	0.2934	0.7601	1.1663	0.9929	0.531701	65.875	139.531	2.43547	46.3848
16	LA	1993	0.6115	3.5683	0.3179	0.7646	1.1019	0.9709	0.55689	65.775	124.841	2.31785	44.3762
16	LA	1994	0.6656	3.6935	0.3259	0.7697	0.9174	0.9485	0.560215	66.6083	123.719	1.95744	42.0627
16	LA	1995	0.63	3.766	0.3287	0.7742	1.058	0.9294	0.547178	67	133.35	1.51527	53.9542
16	LA	1996	0.6999	3.2833	0.3114	0.7768	0.8861	0.9026	0.552716	66.275	114.935	2.33566	42.5496
16	LA	1997	0.6304	3.6892	0.269	0.7764	1.03	0.8915	0.541849	66.2	137.922	2.69308	43.2074
16	LA	1998	0.5604	3.5619	0.2716	0.7722	1.0277	0.883	0.586154	68.7667	134.154	2.3051	83.836
16	LA	1999	0.6061	3.9853	0.2744	0.7647	1.0127	0.8741	0.588052	67.95	102.616	3.04767	51.8271
16	LA	2000	0.5428	3.696	0.2813	0.7545	0.9906	0.8673	0.551844	67.25	102.51	4.39807	70.4595
16	LA	2001	0.6486	3.3384	0.3324	0.7425	0.9152	0.8614	0.563858	66.8083	145.965	3.34473	70.4601
16	LA	2002	0.6473	3.5233	0.3259	0.7296	0.9572	0.8633	0.561206	66.8417	138.959	2.16085	74.2414
16	LA	2003	0.6707	3.5533	0.3139	0.7164	0.9534	0.8518	0.574102	66.55	111.612	1.96037	51.2773
16	LA	2004	0.6463	3.8669	0.3498	0.7026	0.8545	0.847	0.554472	67.25	153.818	3.07885	81.6298
19	MA	1960	0.1586	2.9171	0.1087	0.2013	1.4667	0.3457	0.111782	47.6417	95.3558	4.65985	34.8807
19	MA	1961	0.1557	3.0175	0.108	0.1919	1.332	0.3353	0.108241	47.8083	91.3553	3.64246	21.6248
19	MA	1962	0.1548	2.665	0.1049	0.1834	1.258	0.3255	0.103609	46.25	91.2283	2.66775	37.3918
19	MA	1963	0.1528	3.2107	0.1041	0.1754	1.1417	0.3197	0.0986171	46.9833	78.8458	4.96887	30.9086
19	MA	1964	0.1473	2.7612	0.1018	0.1675	1.0713	0.3158	0.0939221	47.4333	72.9403	2.29228	28.383
19	MA	1965	0.1434	2.8621	0.0986	0.1592	1.0746	0.3119	0.0851408	46.9083	60.8118	2.1534	13.8262
19	MA	1966	0.1426	3.2208	0.096	0.1508	0.9525	0.3103	0.0863983	47.5583	78.4437	1.70042	25.6771
19	MA	1967	0.1344	3.3335	0.0932	0.1425	0.7795	0.3107	0.0942993	46.6833	96.9857	5.12751	35.2103
19	MA	1968	0.1295	3.5286	0.0896	0.1346	0.7607	0.3102	0.0870144	47.1583	92.6253	3.91655	53.9967
19	MA	1969	0.1251	3.4385	0.0838	0.1272	0.6708	0.307	0.0842666	47.775	104.563	1.65653	48.8435
19	MA	1970	0.1265	3.4657	0.0809	0.1205	0.6297	0.302	0.0804497	47.1417	88.0745	4.78057	30.3309
19	MA	1971	0.1279	4.0709	0.0803	0.1149	0.6434	0.2982	0.0767787	47.45	85.0477	4.10936	27.7446
19	MA	1972	0.1182	4.0223	0.0748	0.1104	0.6367	0.2932	0.0722658	46.2667	126.111	3.01703	45.34
19	MA	1973	0.1173	4.8119	0.0696	0.1073	0.6837	0.2884	0.0732831	49.2917	110.702	3.13307	40.8421
19	MA	1974	0.1165	3.7523	0.0672	0.106	0.5247	0.2878	0.0772265	47.55	94.234	2.83283	29.7668
19	MA	1975	0.1211	4.1637	0.0687	0.1064	0.555	0.2873	0.0741313	48.45	118.703	3.78001	32.5163
19	MA	1976	0.1197	3.6958	0.0675	0.108	0.6042	0.287	0.077603	47.05	88.4555	5.29327	44.2514
19	MA	1977	0.1186	5.7433	0.066	0.1099	0.6053	0.2899	0.0775189	47.575	113.919	5.09435	30.0342
19	MA	1978	0.1174	5.787	0.0626	0.1113	0.58	0.2914	0.0797149	46.2333	88.4343	3.43079	51.0659
19	MA	1979	0.1109	5.8014	0.063	0.1114	0.5267	0.296	0.0825383	48.2083	114.575	5.62154	67.2054
19	MA	1980	0.1087	5.6607	0.0601	0.1106	0.5585	0.3038	0.0807498	46.8583	75.184	3.45368	42.1146
19	MA	1981	0.1176	6.4008	0.0608	0.1096	0.5765	0.2992	0.0772736	47.5167	89.8737	5.77404	53.9087
19	MA	1982	0.1174	6.4591	0.0634	0.1089	0.6066	0.2922	0.0746482	46.9833	97.5572	5.24757	58.2146
19	MA	1983	0.1185	4.6031	0.0617	0.1088	0.5587	0.2814	0.0743835	48.6083	126.555	2.08532	53.633
19	MA	1984	0.1234	6.2786	0.06	0.1091	0.5442	0.2686	0.0710518	48.125	107.209	5.1995	59.1962
19	MA	1985	0.1267	6.5023	0.0607	0.1093	0.4981	0.2602	0.0687046	47.575	86.5717	3.44184	44.0798
19	MA	1986	0.1272	6.1518	0.0591	0.1087	0.3995	0.251	0.0713488	47.5417	103.166	2.67244	47.7463
19	MA	1987	0.1225	5.802	0.0538	0.1071	0.3549	0.2412	0.0691116	47.5667	96.9857	1.7135	61.8792
19	MA	1988	0.1237	3.8092	0.0505	0.104	0.3165	0.2357	0.0652331	47.4917	89.281	2.07133	53.7885
19	MA	1989	0.1235	5.8297	0.0483	0.1001	0.2982	0.2285	0.0672703	46.7833	105.579	6.99774	45.7529
19	MA	1990	0.1209	6.2327	0.0534	0.096	0.3064	0.2211	0.0664879	49.775	108.924	5.34306	52.9384
19	MA	1991	0.1361	6.059	0.0548	0.0926	0.3402	0.2164	0.0673894	49.5667	100.88	2.60755	39.3185
19	MA	1992	0.1243	6.6331	0.0569	0.0905	0.3941	0.212	0.0627847	46.4833	95.7368	2.50219	35.2151
19	MA	1993	0.1221	4.1025	0.0554	0.0904	0.3909	0.2069	0.065074	47.3917	95.1653	3.8543	39.5312
19	MA	1994	0.1246	7.225	0.0529	0.0917	0.4144	0.1989	0.0667465	47.825	102.362	5.53077	39.3642
19	MA	1995	0.1221	6.5601	0.0508	0.0938	0.3237	0.193	0.0693621	47.9583	87.3337	5.12589	46.8328
19	MA	1996	0.1259	7.1129	0.0477	0.096	0.277	0.188	0.0654881	47.5333	130.365	3.57465	57.1214
19	MA	1997	0.136	7.228	0.0489	0.0974	0.2945	0.1847	0.0712299	47.6833	86.4658	3.808	35.0442
19	MA	1998	0.1303	8.2761	0.0473	0.0975	0.3056	0.18	0.070809	50.5583	109.178	5.16164	61.5465
19	MA	1999	0.1354	8.0667	0.048	0.0963	0.2876	0.1794	0.0637922	50.125	98.0228	2.63773	55.6684
19	MA	2000	0.141	8.0901	0.0444	0.0943	0.2697	0.1777	0.0641876	47.75	107.886	3.49637	28.4584
19	MA	2001	0.1292	7.1304	0.0463	0.0916	0.2519	0.1762	0.0631465	49.4417	87.6512	3.44752	56.0138
19	MA	2002	0.1317	8.1709	0.0469	0.0886	0.2508	0.176	0.071431	49.4083	101.24	5.46304	28.9601
19	MA	2003	0.1266	7.6733	0.0432	0.0856	0.2317	0.176	0.0611737	47.1167	112.585	3.7857	28.7273
19	MA	2004	0.1311	7.9838	0.0377	0.0826	0.213	0.1784	0.0567062	47.5417	102.468	4.23727	52.1208
18	MD	1960	0.2653	2.1845	0.233	0.6879	1.6121	0.7527	0.254197	52.85	93.98	5.70819	34.9772
18	MD	1961	0.2657	2.1398	0.2361	0.6779	1.5468	0.7389	0.257696	53.5	90.9108	3.48618	28.571
18	MD	1962	0.269	1.9922	0.2472	0.6695	1.5806	0.7245	0.26075	52.5167	83.7777	2.96123	32.7519
18	MD	1963	0.2702	2.2677	0.2533	0.6603	1.543	0.7155	0.250246	52.5167	77.2372	4.66838	47.4393
18	MD	1964	0.2742	2.0659	0.2517	0.6482	1.4516	0.7085	0.257805	53.9167	78.1473	2.24164	35.1192
18	MD	1965	0.2944	2.369	0.2629	0.6316	1.4749	0.7047	0.270313	53.55	66.8232	2.47783	27.406
18	MD	1966	0.2711	2.1526	0.2692	0.6116	1.2519	0.7107	0.273338	52.9083	79.4808	2.01415	40.5235
18	MD	1967	0.3044	2.1749	0.2655	0.5904	1.1514	0.7153	0.282327	52.5833	88.1168	4.07074	48.3768
18	MD	1968	0.2946	2.6244	0.2703	0.5698	1.0996	0.7324	0.28819	53.4833	77.5758	3.15727	29.3843
18	MD	1969	0.3163	2.221	0.2873	0.5518	1.0518	0.733	0.277301	53.1	85.4922	2.31341	47.1634
18	MD	1970	0.317	2.1392	0.292	0.5376	1.0514	0.7332	0.286132	53.675	86.487	3.77103	31.9819
18	MD	1971	0.3163	2.8351	0.2975	0.527	1.0477	0.74	0.286638	54.0583	107.188	4.30931	55.3491
18	MD	1972	0.3074	2.6825	0.2878	0.5195	1.0262	0.7369	0.260677	53.1167	119.528	3.50709	64.5429
18	MD	1973	0.3207	2.7222	0.289	0.5148	1.0798	0.7397	0.284132	55.0583	94.8478	2.39233	33.3899
18	MD	1974	0.3294	2.142	0.2898	0.5125	1.0484	0.769	0.285162	54.2	85.5133	3.78016	35.2421
18	MD	1975	0.3399	2.4887	0.288	0.5122	0.9879	0.8012	0.272679	54.5167	115.168	3.56971	38.9448
18	MD	1976	0.3414	2.2884	0.2926	0.5131	1.0097	0.8169	0.291922	53.1417	87.5877	5.45106	56.4461
18	MD	1977	0.3361	3.1242	0.3008	0.5139	0.9709	0.841	0.294848	53.9833	84.8783	6.04125	40.0392
18	MD	1978	0.3792	2.9769	0.3337	0.5137	0.9428	0.8566	0.341846	52.4833	96.266	5.05847	49.3776
18	MD	1979	0.3985	3.5425	0.3534	0.5117	1.0261	0.8876	0.358985	53.0917	122.343	5.53535	50.4104
18	MD	1980	0.3752	2.6699	0.3547	0.5081	1.1243	0.9152	0.387734	53.5417	79.5232	2.85447	32.8402
18	MD	1981	0.418	3.6222	0.3732	0.5034	1.286	0.903	0.386385	53.1917	78.613	3.4498	37.6326
18	MD	1982	0.418	3.4551	0.3708	0.4981	1.0008	0.8954	0.358924	53.7	84.7937	4.60187	26.9013
18	MD	1983	0.3977	2.1948	0.3841	0.4924	0.9576	0.8639	0.359978	54.2583	109.897	2.2159	51.2928
18	MD	1984	0.4408	2.8637	0.383	0.4866	0.8195	0.8225	0.368723	54.25	96.901	5.61063	37.1615
18	MD	1985	0.4511	3.7909	0.396	0.4805	0.7379	0.8027	0.352888	54.7	87.5877	3.68537	39.511
18	MD	1986	0.407	3.434	0.3887	0.4741	0.6317	0.7753	0.356451	55.1583	77.7452	1.49242	43.119
18	MD	1987	0.4286	3.3067	0.398	0.4674	0.65	0.7384	0.353323	54.675	82.2748	2.32605	33.8773
18	MD	1988	0.4108	2.6877	0.3792	0.4606	0.6028	0.7196	0.334937	53.5917	80.8778	2.72313	36.3989
18	MD	1989	0.426	3.196	0.3783	0.4537	0.7199	0.6959	0.359785	53.425	109.918	5.86771	41.9297
18	MD	1990	0.4501	3.1418	0.3841	0.4473	0.7749	0.672	0.370605	56.3583	99.1235	5.22839	38.4077
18	MD	1991	0.4489	3.1534	0.4	0.4415	0.6723	0.6554	0.376699	56.2333	75.7555	2.47683	28.206
18	MD	1992	0.4694	3.9692	0.4119	0.4368	0.7844	0.6322	0.368851	53.5167	90.2335	2.86342	27.3571
18	MD	1993	0.4509	2.9361	0.4303	0.4335	0.6607	0.6207	0.374831	54.2083	98.552	3.43095	34.0958
18	MD	1994	0.474	3.8132	0.4202	0.431	0.6149	0.5939	0.390816	54.275	99.8008	4.60646	44.4561
18	MD	1995	0.4675	2.9552	0.4269	0.4289	0.6612	0.5775	0.4114	54.2667	84.709	4.05769	41.0883
18	MD	1996	0.4928	3.9437	0.4226	0.4266	0.6019	0.5573	0.380727	53.1417	126.174	3.05294	34.9456
18	MD	1997	0.477	4.0124	0.434	0.4236	0.6643	0.5515	0.428833	54.05	81.3435	3.34456	32.6989
18	MD	1998	0.4736	3.9087	0.4166	0.4195	0.5949	0.532	0.436317	57.0083	90.3393	4.51387	49.8089
18	MD	1999	0.4919	3.5367	0.4399	0.4144	0.6551	0.5265	0.431722	55.5083	94.4245	2.83673	54.5285
18	MD	2000	0.5056	4.2261	0.414	0.4086	0.5785	0.5174	0.400281	53.8083	92.6888	4.56402	35.2784
18	MD	2001	0.4817	4.3419	0.408	0.4022	0.5621	0.5141	0.401033	55.0083	79.2268	3.68444	31.2868
18	MD	2002	0.4582	3.9358	0.4109	0.3954	0.602	0.5089	0.354507	56.0083	88.8788	4.05017	43.3174
18	MD	2003	0.4714	3.9472	0.4006	0.3886	0.5061	0.5032	0.323546	53.5917	132.8	3.22654	39.7827
18	MD	2004	0.5125	5.1352	0.3911	0.3818	0.5491	0.5071	0.350032	54.8333	100.584	3.02297	32.5437
17	ME	1960	0.1615	1.1493	0.1048	0.2474	1.068	0.3873	0.173949	42.175	92.0115	6.61644	31.8505
17	ME	1961	0.1743	1.2405	0.1098	0.2407	1.0384	0.3776	0.176011	41.7083	88.8788	5.41221	24.1795
17	ME	1962	0.1754	1.217	0.111	0.2335	0.9978	0.3684	0.174193	39.625	87.1643	4.55526	27.9584
17	ME	1963	0.1799	1.4785	0.1152	0.2249	1.0492	0.364	0.159543	40.175	87.8205	7.38912	40.6421
17	ME	1964	0.1792	1.5383	0.1187	0.2144	1.024	0.3649	0.163485	40.5833	72.5805	4.44008	20.4835
17	ME	1965	0.174	1.4123	0.1201	0.2012	1.0065	0.3759	0.163433	39.8583	65.5743	2.4568	28.4819
17	ME	1966	0.1745	1.2831	0.122	0.1863	0.9934	0.3796	0.165943	41.6417	77.9992	4.33783	22.9753
17	ME	1967	0.1749	1.1298	0.121	0.1707	0.8005	0.3846	0.181194	39.95	84.9207	7.51853	29.5772
17	ME	1968	0.176	1.3556	0.122	0.1558	0.7338	0.3865	0.17161	40.425	77.3642	5.18857	28.2172
17	ME	1969	0.1758	1.3085	0.1261	0.1431	0.7203	0.3873	0.172902	41.5833	103.526	4.04885	42.2645
17	ME	1970	0.1755	1.3315	0.1329	0.1338	0.6887	0.3859	0.16833	40.8083	83.3543	6.2384	33.1743
17	ME	1971	0.1786	1.4652	0.1344	0.1278	0.6116	0.3837	0.160833	40.725	75.692	5.12528	25.2218
17	ME	1972	0.1815	1.4045	0.1362	0.1243	0.6497	0.3819	0.150337	39.1833	98.0863	3.51157	34.0064
17	ME	1973	0.1771	1.5404	0.1394	0.1226	0.7005	0.3909	0.17487	42.8333	108.818	5.32855	41.1175
17	ME	1974	0.1671	1.2785	0.1454	0.1222	0.555	0.416	0.18969	40.1	86.8045	2.86972	24.549
17	ME	1975	0.1799	1.3541	0.1468	0.1224	0.5591	0.4225	0.158753	41.2083	83.8412	4.09193	21.6774
17	ME	1976	0.1814	1.4762	0.1533	0.123	0.5829	0.4299	0.175544	39.9583	103.378	6.09516	33.8262
17	ME	1977	0.1803	1.576	0.1586	0.1235	0.6192	0.4375	0.178271	40.875	101.134	5.60987	40.3838
17	ME	1978	0.1856	1.5883	0.1623	0.1239	0.646	0.4409	0.18568	39.65	73.0462	2.70117	41.8805
17	ME	1979	0.1841	1.8307	0.1588	0.124	0.5972	0.4477	0.186917	42.2583	103.314	5.92785	48.1452
17	ME	1980	0.1687	1.3613	0.1428	0.1238	0.6641	0.4523	0.187652	39.9083	75.4168	5.81727	30.5381
17	ME	1981	0.1676	1.8269	0.1461	0.1232	0.6962	0.4453	0.170341	42.1667	96.2237	10.4089	33.874
17	ME	1982	0.1699	2.0334	0.1371	0.1221	0.4995	0.4344	0.131484	40.2	76.8773	7.91478	29.2441
17	ME	1983	0.1584	1.4769	0.1215	0.1206	0.5106	0.4111	0.131688	42.4417	114.702	4.33689	51.0431
17	ME	1984	0.1525	1.7953	0.1252	0.1186	0.4758	0.3882	0.123558	41.55	89.1117	7.94156	45.8169
17	ME	1985	0.1504	1.8897	0.1131	0.1163	0.4831	0.3702	0.103143	40.175	70.993	5.11829	22.3099
17	ME	1986	0.1544	1.3028	0.1081	0.114	0.4366	0.3516	0.107769	40.5167	85.6615	3.74852	31.5518
17	ME	1987	0.1442	1.6684	0.1061	0.1117	0.3945	0.333	0.113092	41.275	76.962	2.64994	30.9422
17	ME	1988	0.1429	1.7001	0.0967	0.1095	0.3216	0.3192	0.107246	41.1167	78.8458	2.39146	35.4662
17	ME	1989	0.1299	1.5193	0.0875	0.1076	0.3186	0.3028	0.111274	39.3083	84.455	9.39226	35.9355
17	ME	1990	0.1436	1.6609	0.1031	0.106	0.3481	0.2883	0.110709	42.4083	104.013	7.24821	35.1202
17	ME	1991	0.1397	1.7818	0.1049	0.105	0.3245	0.277	0.109833	41.6583	90.5298	3.61769	45.9955
17	ME	1992	0.1518	2.1907	0.1133	0.1046	0.3542	0.2655	0.101904	39.7833	76.1365	2.58269	26.2668
17	ME	1993	0.149	1.6378	0.1201	0.1049	0.3463	0.2556	0.105029	39.925	90.1488	7.39562	27.9925
17	ME	1994	0.1475	1.8259	0.1247	0.1058	0.3721	0.2438	0.111575	40.4083	85.6827	9.60546	29.7798
17	ME	1995	0.1654	1.7745	0.1384	0.1069	0.3637	0.2337	0.115236	40.9083	87.2067	6.62128	35.6334
17	ME	1996	0.1637	1.9274	0.1316	0.108	0.3079	0.2271	0.107646	40.9333	105.6	5.12924	39.4705
17	ME	1997	0.165	1.9161	0.1325	0.109	0.3985	0.2203	0.115215	39.7667	81.534	2.3911	21.8753
17	ME	1998	0.184	1.7462	0.1715	0.1096	0.4164	0.2118	0.120508	43.3417	94.6785	6.20052	38.1159
17	ME	1999	0.1823	1.7064	0.1702	0.1098	0.3921	0.2091	0.118441	43.725	95.3558	4.1788	53.4592
17	ME	2000	0.1965	1.2848	0.1732	0.1096	0.3652	0.2052	0.106986	40.825	90.2547	3.17782	28.1801
17	ME	2001	0.1775	1.8012	0.1671	0.1092	0.3393	0.2023	0.105594	42.5167	62.6745	5.37652	28.795
17	ME	2002	0.1712	1.8678	0.1623	0.1085	0.3364	0.2002	0.121272	41.65	85.4075	7.05773	23.3291
17	ME	2003	0.1667	2.5707	0.144	0.1077	0.311	0.1998	0.111304	40.4	94.8267	5.40082	38.405
17	ME	2004	0.1635	1.9235	0.142	0.1068	0.2861	0.2019	0.0975916	40.35	78.486	6.45792	32.9082
20	MI	1960	0.8521	0.8468	0.6014	1.9088	7.731	2.8566	0.81735	43.7917	67.1407	5.51905	23.0359
20	MI	1961	0.8963	0.6503	0.6165	1.8815	7.4005	2.8084	0.827118	44.7	65.405	3.5839	20.5692
20	MI	1962	0.9003	0.9382	0.6413	1.8565	7.0121	2.7787	0.802808	43.45	56.8113	3.85597	19.4107
20	MI	1963	0.9073	1.0037	0.6437	1.8316	6.8931	2.7692	0.806074	43.3833	52.6627	8.52617	13.9364
20	MI	1964	0.9466	1.0072	0.661	1.8047	6.4322	2.7824	0.824896	45.1667	61.976	4.30008	18.1766
20	MI	1965	0.8724	1.096	0.6255	1.7738	6.0965	2.8114	0.776985	43.4583	72.8133	4.57565	20.6493
20	MI	1966	0.8577	1.0844	0.5994	1.7387	5.8847	2.8338	0.796605	43.7833	62.3147	3.34489	22.8356
20	MI	1967	0.8328	1.1611	0.565	1.6996	5.3394	2.8849	0.79423	43.05	71.374	5.17954	26.6997
20	MI	1968	0.8488	1.1885	0.5568	1.6569	4.8855	2.9479	0.751989	44.4917	74.2103	3.42306	21.5031
20	MI	1969	0.8478	1.134	0.5628	1.6109	4.6447	2.9694	0.769669	43.9083	65.5108	2.21629	33.0116
20	MI	1970	0.8687	1.0716	0.5703	1.5632	4.7255	2.9669	0.796303	44.0333	69.088	4.07791	23.2661
20	MI	1971	0.8681	1.1874	0.587	1.5175	4.3052	2.9824	0.777334	44.3833	63.2037	4.41881	29.4373
20	MI	1972	0.9004	1.1666	0.5899	1.478	4.0502	2.9597	0.751846	42.1583	72.9192	2.75429	20.5859
20	MI	1973	0.9068	1.1335	0.5646	1.4494	4.1141	2.9888	0.816262	46.0583	70.7813	4.86797	16.2163
20	MI	1974	0.8548	1.188	0.5414	1.4357	3.542	3.0666	0.796101	43.7	69.0033	3.49628	14.0429
20	MI	1975	0.9605	1.4337	0.535	1.4393	3.1997	3.1455	0.757233	44.9917	77.2372	4.44187	24.5036
20	MI	1976	0.9179	1.4772	0.5664	1.4547	3.4436	3.177	0.868042	43.0667	59.6053	6.962	35.4503
20	MI	1977	1.0177	1.2935	0.5665	1.4749	3.1691	3.2009	0.76991	44.2833	71.4798	7.59631	23.0458
20	MI	1978	1.0239	1.4757	0.5615	1.4927	3.0098	3.2391	0.902783	42.725	65.913	5.00199	20.6814
20	MI	1979	1.1121	1.2209	0.563	1.5023	3.2332	3.307	0.967695	42.6667	68.8975	7.34829	22.5008
20	MI	1980	1.1451	1.2361	0.5844	1.504	3.25	3.4036	1.01049	43.0833	67.5852	3.3893	18.9012
20	MI	1981	1.1904	1.6101	0.5921	1.4991	3.0406	3.4502	0.980208	44.2833	68.2413	3.36601	27.5324
20	MI	1982	1.2535	1.7447	0.617	1.4894	3.3656	3.4127	0.971792	43.5083	73.0673	6.95786	23.576
20	MI	1983	1.1542	1.4253	0.6545	1.4766	3.5046	3.3399	1.00701	45.0583	74.3585	7.0504	21.1423
20	MI	1984	1.2531	1.1523	0.652	1.462	3.5793	3.2126	0.996924	44.6833	67.564	7.32287	15.7881
20	MI	1985	1.3523	0.6862	0.6503	1.4468	3.2517	3.1188	0.942142	43.8083	83.566	4.40704	24.7185
20	MI	1986	1.253	1.4883	0.6448	1.4318	2.6643	2.9331	0.995028	45.075	73.4272	2.82801	36.1945
20	MI	1987	1.1957	1.6004	0.6449	1.4185	2.7614	2.7483	0.975676	47.1833	65.1722	4.60478	25.3549
20	MI	1988	1.0789	0.7773	0.6403	1.4077	2.9606	2.6037	0.821414	44.775	69.0033	2.90509	30.7281
20	MI	1989	1.2512	1.4462	0.6401	1.4	2.9137	2.4857	0.903647	42.8833	58.2718	8.07439	17.0811
20	MI	1990	1.3192	1.418	0.6319	1.3957	2.9268	2.4292	0.992796	45.875	76.4117	6.49449	17.4473
20	MI	1991	1.3684	1.6475	0.6521	1.3947	3.1799	2.3902	1.06118	46.1	75.4168	3.76302	30.2074
20	MI	1992	1.3619	1.4141	0.6814	1.3971	2.6481	2.3175	1.00447	43.5417	69.8288	4.97276	23.531
20	MI	1993	1.4105	1.7656	0.6848	1.4024	2.5287	2.2702	1.09463	43.5	69.1938	3.24196	22.755
20	MI	1994	1.4535	1.5567	0.7012	1.409	2.4148	2.2256	1.14327	44.1	67.9873	8.21044	22.6677
20	MI	1995	1.4693	1.7819	0.6862	1.415	2.6748	2.1918	1.12573	44.4583	69.2573	5.23131	18.9671
20	MI	1996	1.3138	1.6149	0.6542	1.4191	2.2191	2.1358	1.03643	42.7083	73.66	3.01846	19.2178
20	MI	1997	1.4224	1.7519	0.6369	1.4197	2.4652	2.0917	1.09721	43.6833	64.1773	4.01862	29.8182
20	MI	1998	1.4123	1.6425	0.6596	1.416	2.2572	2.0692	1.08581	48.35	62.7592	7.17369	24.5196
20	MI	1999	1.5269	1.5882	0.658	1.4083	2.3447	2.0515	1.11491	46.4917	66.929	4.4242	28.0892
20	MI	2000	1.4773	1.317	0.6808	1.3977	2.3802	2.0439	1.14611	45.0583	70.1463	6.76436	16.5366
20	MI	2001	1.4387	1.2366	0.7029	1.3848	2.1625	2.0378	1.15798	46.8333	75.1628	5.2258	32.2576
20	MI	2002	1.4471	1.2831	0.7203	1.3708	1.9768	2.0259	1.06507	45.7333	67.1195	7.64617	22.9394
20	MI	2003	1.4856	1.4513	0.7437	1.3567	2.0479	1.998	1.09115	43.9833	67.183	3.9335	22.0688
20	MI	2004	1.5618	1.6543	0.7337	1.3422	2.2617	1.9711	1.08999	44.5083	75.3745	4.11735	30.8833
21	MN	1960	1.8182	2.9396	1.648	3.2479	9.4488	4.3948	1.7813	40.4667	51.308	6.68277	18.4593
21	MN	1961	1.8957	2.8997	1.7354	3.2482	9.0612	4.3595	1.84752	41.6167	48.6622	6.74071	19.1739
21	MN	1962	1.7694	3.0435	1.6912	3.2489	9.0703	4.3564	1.8369	40.225	59.7958	7.43002	34.8333
21	MN	1963	1.9349	3.1275	1.7069	3.2465	8.8906	4.3529	1.8351	41.6333	50.927	13.619	14.2993
21	MN	1964	1.8176	3.247	1.749	3.2385	8.6398	4.4277	1.86676	41.1833	55.8588	14.5343	24.6351
21	MN	1965	1.7931	2.8275	1.644	3.2218	8.4825	4.4691	1.72548	38.6083	70.4215	12.2484	27.8281
21	MN	1966	1.8988	2.697	1.6488	3.1963	7.9646	4.5604	1.9069	39	52.3452	16.3671	22.1663
21	MN	1967	1.9388	3.0333	1.665	3.1624	7.5463	4.7148	1.93354	39.3167	44.8945	9.26207	33.2017
21	MN	1968	1.9854	2.6209	1.6585	3.1205	7.0351	4.8769	1.91671	41.0333	70.3157	5.81473	38.2554
21	MN	1969	1.925	2.8086	1.6045	3.0711	6.894	4.9609	1.87393	39.9583	53.2553	7.90116	43.1522
21	MN	1970	1.9419	2.9018	1.6302	3.0159	6.4229	4.9916	1.82586	39.525	57.912	9.88909	30.2914
21	MN	1971	2.1491	2.8899	1.6993	2.9618	6.5053	5.0409	1.91172	40.025	61.4468	10.9206	38.6301
21	MN	1972	2.0985	2.8412	1.6383	2.9167	6.3407	5.085	2.02381	38.0083	58.0602	11.5712	18.1794
21	MN	1973	2.3302	3.2689	1.6675	2.8886	7.0052	5.1229	2.0685	42.625	59.3302	8.83996	17.0607
21	MN	1974	1.9771	3.1816	1.6054	2.8851	7.3679	5.3801	1.84553	40.4583	48.9797	6.82197	17.5143
21	MN	1975	2.0517	3.4065	1.4892	2.91	7.3706	5.5807	1.85949	40.4167	59.4572	6.96287	39.3622
21	MN	1976	1.9448	3.4621	1.5461	2.9515	7.9089	5.7166	1.93492	40.8667	33.3375	10.5029	23.5169
21	MN	1977	2.5441	2.9432	1.5865	2.994	7.6548	5.8365	1.94243	41.5667	71.7973	17.6907	25.2205
21	MN	1978	2.5322	3.4489	1.5477	3.0222	7.4848	6.1175	2.29468	39.4417	54.4618	11.6985	20.4597
21	MN	1979	2.5974	3.1762	1.6374	3.0247	6.8399	6.0838	2.38004	38.2083	60.4732	19.6038	29.899
21	MN	1980	2.6507	3.1537	1.7854	3.0069	8.0338	6.4381	2.45101	41.1917	45.9952	4.87982	23.4004
21	MN	1981	2.833	3.6005	1.7702	2.9787	7.4297	6.5561	2.35133	42.9417	59.5842	10.0679	27.6216
21	MN	1982	2.8453	3.4993	1.7195	2.95	7.4859	6.7037	2.35641	39.425	63.2883	18.7698	27.7042
21	MN	1983	2.4078	2.7183	1.7999	2.9286	6.4341	6.5891	2.3191	41.7583	62.9285	18.4358	23.0912
21	MN	1984	2.7974	3.2887	1.6854	2.9137	7.2561	6.3604	2.23079	41.6417	60.071	9.42728	35.6253
21	MN	1985	3.0119	3.062	1.9123	2.9021	7.2417	6.2407	2.24894	39.0333	65.1298	10.4069	19.2139
21	MN	1986	2.8083	2.6057	1.7372	2.8903	6.2474	5.6946	2.2549	42.3083	67.056	11.3483	30.7021
21	MN	1987	2.7419	2.6212	1.7655	2.8751	6.65	5.2313	2.14238	45.6583	46.99	16.4417	22.1443
21	MN	1988	2.2253	2.9085	1.7548	2.8547	5.7804	5.0406	2.005	41.9167	46.99	7.30324	27.5749
21	MN	1989	2.7626	2.9721	1.7325	2.8327	5.7623	4.9842	1.97563	39.475	48.006	16.5409	15.8819
21	MN	1990	2.8647	3.2016	1.7324	2.8138	5.4811	4.8455	2.17159	42.875	56.1128	20.5302	22.279
21	MN	1991	2.8436	3.4818	1.7608	2.802	4.992	4.8819	2.31082	42.2333	68.8763	7.68508	26.2626
21	MN	1992	3.0005	3.4881	1.8017	2.8006	4.7964	4.6865	2.34571	41.3667	54.1867	16.8723	13.0803
21	MN	1993	2.3961	3.2858	1.8282	2.8116	4.6986	4.5952	2.3032	39.375	66.9713	4.06898	23.3092
21	MN	1994	3.1819	3.7459	1.8033	2.8316	4.5427	4.4032	2.5303	41.275	60.2827	17.6989	19.5843
21	MN	1995	3.0416	3.5831	1.8364	2.8567	4.3843	4.4318	2.56892	40.6833	63.3942	8.39436	21.6398
21	MN	1996	3.1405	3.5999	1.7806	2.8826	4.3458	4.3268	2.44107	37.9583	59.3513	9.3675	36.1116
21	MN	1997	3.2168	3.92	1.7867	2.9054	4.3352	4.2615	2.78292	40.8833	54.5042	10.3595	25.4977
21	MN	1998	3.5397	3.7056	1.9113	2.9222	3.9428	4.2096	2.85021	45.225	62.0818	14.671	24.437
21	MN	1999	3.529	3.2637	1.9478	2.9333	3.8942	4.1878	2.8173	43.975	63.3518	9.60753	25.9531
21	MN	2000	3.5634	3.41	1.9846	2.9403	3.8043	4.1576	2.9535	41.9917	59.7535	14.1105	30.559
21	MN	2001	3.407	3.5474	1.9919	2.9443	3.5084	4.1316	2.92667	43.1833	63.0978	16.7021	34.1935
21	MN	2002	3.5297	3.2547	1.977	2.9467	3.2351	4.1053	2.69537	42.075	61.4257	19.4733	25.3818
21	MN	2003	3.4442	3.3746	1.9991	2.9489	3.1445	4.0323	2.71181	41.725	47.117	8.1683	15.6786
21	MN	2004	3.482	3.7063	1.9957	2.951	2.845	3.9333	2.68944	41.45	64.8335	5.9751	25.669
23	MO	1960	1.2814	1.58	1.0438	3.1175	8.7756	2.5621	1.20873	53.5333	73.1943	5.9727	18.5842
23	MO	1961	1.3055	0.9955	1.1044	3.1012	8.3062	2.5453	1.23614	53.6667	100.69	2.99954	39.0478
23	MO	1962	1.2508	1.9369	1.0843	3.0896	8.1264	2.5571	1.19972	54.3667	74.5278	4.06353	31.9137
23	MO	1963	1.3501	1.6998	1.1176	3.086	7.7274	2.5895	1.24052	54.8083	61.595	7.48433	32.9589
23	MO	1964	1.2891	1.7398	1.1227	3.0931	7.465	2.6739	1.2846	55.4167	78.8882	3.67559	32.4925
23	MO	1965	1.3551	2.0007	1.086	3.1114	7.2123	2.7613	1.2529	55.3083	91.948	6.16349	43.7592
23	MO	1966	1.3186	1.8426	1.1261	3.1331	6.7297	2.8923	1.42088	53.5833	73.9775	2.8643	27.4683
23	MO	1967	1.3608	1.8583	1.1815	3.1491	6.3351	3.0234	1.42673	53.95	89.7678	4.22494	41.3661
23	MO	1968	1.4855	2.1683	1.1877	3.1502	5.8344	3.1756	1.41025	53.575	86.9527	2.29787	24.2839
23	MO	1969	1.3508	2.2007	1.1502	3.128	5.7516	3.2945	1.42461	53.6333	92.5195	2.45505	50.8545
23	MO	1970	1.3692	1.7797	1.2265	3.0785	5.9634	3.3198	1.41924	54.3083	92.3925	4.11486	50.591
23	MO	1971	1.5733	2.7573	1.2574	3.0125	5.874	3.3911	1.42471	55.0583	71.8608	4.08588	36.788
23	MO	1972	1.5223	2.2886	1.2413	2.9443	5.6495	3.4672	1.47438	53.975	81.661	2.75762	33.2767
23	MO	1973	1.5031	2.3626	1.1918	2.887	5.8511	3.5478	1.47084	55.3833	120.396	2.98397	44.7467
23	MO	1974	1.3297	2.0292	1.1892	2.8538	5.4519	3.7418	1.32027	54.5083	91.1225	2.94852	28.7066
23	MO	1975	1.3771	2.4606	1.081	2.8522	5.7397	3.8811	1.22184	54.7083	89.3445	3.9129	35.7825
23	MO	1976	1.3435	2.5503	1.1196	2.8711	5.4434	3.9506	1.39001	53.55	60.1557	6.23961	27.8098
23	MO	1977	1.5751	2.5045	1.1284	2.8948	4.67	4.0511	1.36313	54.825	93.5778	7.99244	35.7684
23	MO	1978	1.5191	3.2363	1.102	2.9076	4.4197	4.1754	1.45098	52.5833	85.3863	7.54958	28.3361
23	MO	1979	1.6711	3.0164	1.1052	2.8982	4.7551	4.3076	1.53703	51.975	85.2805	8.29288	27.4994
23	MO	1980	1.4299	2.2652	1.0782	2.8727	4.2788	4.456	1.47989	54.9083	61.2987	4.26705	22.2758
23	MO	1981	1.6731	3.7547	1.0784	2.842	3.8701	4.3261	1.3031	54.7667	94.742	2.98582	47.0688
23	MO	1982	1.5692	3.6646	0.9975	2.817	5.3364	4.283	1.33443	53.3583	108.077	5.28866	73.1831
23	MO	1983	1.291	3.0104	1.058	2.8058	4.5692	4.1371	1.33577	53.8833	87.9687	8.07713	54.1744
23	MO	1984	1.4238	3.4033	0.9845	2.806	4.598	3.8751	1.18283	54.2833	98.9542	5.03642	47.5078
23	MO	1985	1.6469	3.7649	0.9589	2.8119	4.498	3.6963	1.1548	52.8667	111.781	6.21502	48.3892
23	MO	1986	1.5372	3.8404	0.9332	2.8176	3.5351	3.5373	1.28371	56.0333	90.043	3.86063	50.0377
23	MO	1987	1.5278	3.5491	0.9426	2.8173	4.3593	3.3345	1.30425	56.05	85.6615	3.29195	40.9136
23	MO	1988	1.3825	1.6046	0.9336	2.8068	4.4514	3.1535	1.2329	54.25	74.1045	3.00374	30.3911
23	MO	1989	1.5085	2.6182	0.9231	2.7904	3.6681	3.0035	1.17175	52.8583	70.7813	8.38646	35.7225
23	MO	1990	1.4975	3.6471	0.929	2.7741	3.5234	2.9129	1.32323	56.3417	108.839	6.4811	43.9943
23	MO	1991	1.537	3.5818	0.9757	2.764	3.7281	2.8267	1.35382	56.175	82.1267	4.30016	27.9971
23	MO	1992	1.7462	4.5166	0.9984	2.766	3.4865	2.767	1.37051	54.5583	88.011	5.29113	50.6458
23	MO	1993	1.5356	3.3651	1.0452	2.7838	3.2291	2.7176	1.42915	53.0667	120.438	2.92123	57.8912
23	MO	1994	1.7484	3.8658	1.0377	2.8126	3.2728	2.6478	1.45368	54.6667	90.0642	3.68554	51.1635
23	MO	1995	1.6016	3.4151	1.1247	2.846	3.7882	2.6117	1.4372	54.175	89.535	2.4904	42.8826
23	MO	1996	1.8686	4.2151	1.1279	2.8774	3.7602	2.5374	1.42705	52.8917	92.71	3.05841	36.1094
23	MO	1997	1.8948	3.5811	1.1419	2.9004	3.5268	2.5413	1.51012	53.5833	85.217	3.31684	31.9741
23	MO	1998	1.8868	4.1304	1.159	2.9102	3.0757	2.5089	1.58966	57.0333	106.172	4.67909	38.5304
23	MO	1999	1.7702	3.8611	1.116	2.9082	3.2235	2.5288	1.58513	56.275	79.883	4.6571	42.1651
23	MO	2000	1.918	4.523	1.1031	2.8972	3.286	2.5036	1.57477	54.9417	76.5387	7.80618	30.4813
23	MO	2001	1.9933	4.2735	1.1703	2.88	3.5053	2.5012	1.56805	55.7417	93.9165	4.03024	37.3782
23	MO	2002	1.902	3.9717	1.1629	2.8594	3.4862	2.5255	1.52812	55.2	87.1008	4.40085	41.0213
23	MO	2003	1.8607	5.0313	1.1046	2.8386	3.5342	2.5462	1.51727	54.5	87.0797	2.77068	27.8216
23	MO	2004	2.1253	4.3907	1.0987	2.8174	3.5583	2.5322	1.4735	54.9083	96.4565	2.68702	41.3372
22	MS	1960	0.6156	2.5486	0.4036	1.9019	5.8611	1.1458	0.526869	62.175	104.606	3.8468	46.4869
22	MS	1961	0.6624	2.2245	0.437	1.8873	5.3932	1.1364	0.551433	62.4417	156.147	3.08406	76.4255
22	MS	1962	0.6601	2.3862	0.4478	1.8773	5.3091	1.1339	0.583161	63.7417	100.076	4.23229	36.59
22	MS	1963	0.7595	2.331	0.479	1.8672	4.9081	1.1492	0.609654	62.8167	87.9475	5.18621	41.5667
22	MS	1964	0.7818	2.1031	0.4896	1.8528	4.7114	1.1792	0.642874	63.35	133.562	2.52681	46.846
22	MS	1965	0.7578	2.2875	0.5176	1.8307	4.4464	1.2188	0.633289	63.9833	94.2552	3.33237	46.0726
22	MS	1966	0.7351	2.911	0.5522	1.8016	4.0386	1.2585	0.644981	62.3917	113.538	1.84194	51.1603
22	MS	1967	0.6923	2.7814	0.57	1.7671	3.4688	1.3125	0.685738	62.7667	110.215	3.64117	56.0795
22	MS	1968	0.7667	2.6881	0.5742	1.7289	3.5051	1.3605	0.675029	61.7083	116.671	2.78808	37.9766
22	MS	1969	0.7612	3.2765	0.5921	1.6891	3.1163	1.3973	0.671828	62.55	107.929	2.71438	41.4428
22	MS	1970	0.7817	2.7951	0.621	1.6497	3.2529	1.3954	0.69712	62.8833	113.559	3.40089	60.7285
22	MS	1971	0.8269	3.3998	0.6268	1.6118	2.9936	1.4331	0.726975	63.6333	124.82	4.30107	52.0984
22	MS	1972	0.8052	3.7173	0.6211	1.5765	2.7535	1.4447	0.681357	63.825	122.492	3.05222	40.9789
22	MS	1973	0.8264	3.9961	0.5888	1.5448	2.6322	1.4741	0.748329	63.875	151.85	3.00474	49.4211
22	MS	1974	0.7372	3.0479	0.5722	1.5177	2.1841	1.5598	0.673042	63.7	145.161	4.31774	49.9577
22	MS	1975	0.7466	3.6347	0.5441	1.4955	1.6506	1.6268	0.593053	63.5167	144.78	3.06814	34.2238
22	MS	1976	0.7901	3.566	0.5546	1.4769	2.0711	1.6562	0.67888	61.6083	105.897	4.68051	44.5968
22	MS	1977	0.8239	4.4985	0.5635	1.46	1.9259	1.6902	0.695583	63.475	125.836	4.6882	59.8086
22	MS	1978	0.802	4.7622	0.521	1.4431	1.8122	1.7259	0.662655	62.325	104.966	5.41805	58.7156
22	MS	1979	0.8473	5.1401	0.4879	1.4248	1.4898	1.7567	0.779664	61.7167	160.803	3.05474	65.4652
22	MS	1980	0.718	4.3643	0.4978	1.4043	1.9254	1.8379	0.773844	63.1917	132.694	3.22804	71.4495
22	MS	1981	0.8595	5.4223	0.513	1.3805	1.7554	1.8388	0.733721	63.2333	90.5087	2.64581	32.436
22	MS	1982	0.922	5.172	0.5216	1.3522	1.6661	1.8589	0.690861	63.8333	140.293	2.85298	65.6015
22	MS	1983	0.7669	3.6946	0.5221	1.3185	1.4032	1.8002	0.709179	61.7083	158.157	2.77021	67.3867
22	MS	1984	0.861	5.123	0.5187	1.281	1.3533	1.7272	0.766854	63.3333	116.607	4.82305	77.215
22	MS	1985	0.9067	5.9543	0.5467	1.2422	1.5177	1.6842	0.676693	63.0917	112.903	4.81365	65.5985
22	MS	1986	0.7452	5.6368	0.544	1.2047	1.1716	1.5868	0.691666	64.5083	104.563	1.91238	65.3432
22	MS	1987	0.891	5.1567	0.571	1.1709	1.2905	1.4725	0.750105	63.4083	111.633	2.63435	54.5408
22	MS	1988	0.9175	4.9196	0.5881	1.1435	1.4351	1.4048	0.779088	62.6	112.353	2.30492	52.5472
22	MS	1989	0.8764	5.023	0.5944	1.1239	1.3886	1.3467	0.838517	62.2917	138.832	4.81386	65.1526
22	MS	1990	0.9243	5.6346	0.6227	1.113	1.3175	1.2947	0.84916	64.9333	129.286	3.68932	57.2152
22	MS	1991	0.9937	5.6716	0.6666	1.1116	1.3085	1.2554	0.887926	64.175	158.771	2.61633	76.1679
22	MS	1992	1.1087	6.2497	0.7035	1.1203	1.2235	1.2394	0.877321	62.6083	120.841	2.25008	53.2916
22	MS	1993	1.0222	4.9192	0.7649	1.1392	1.2537	1.2242	0.995306	62.675	119.168	2.58337	19.9663
22	MS	1994	1.0962	6.7284	0.8117	1.165	1.1482	1.1968	1.00308	63.4083	129.879	2.43017	42.3075
22	MS	1995	1.1245	5.2374	0.8552	1.1935	1.2252	1.1815	1.0085	63.525	123.19	2.19405	30.952
22	MS	1996	1.1806	6.7935	0.861	1.2201	1.2996	1.1471	1.04934	62.8917	115.443	2.43866	28.5075
22	MS	1997	1.2056	6.5318	0.8751	1.2397	1.3986	1.1455	1.10417	62.7667	137.732	3.12033	37.9891
22	MS	1998	1.2183	7.227	0.9296	1.2482	1.1728	1.1413	1.16214	65.6833	120.798	2.32769	48.2283
22	MS	1999	1.2258	7.0855	0.9578	1.2464	1.1961	1.1374	1.20599	64.9	104.69	3.18395	48.5389
22	MS	2000	1.1159	6.2258	0.9727	1.2367	1.2203	1.1278	1.08583	63.9917	95.9908	4.72408	56.0555
22	MS	2001	1.2422	7.2829	0.9678	1.2214	1.1828	1.1313	1.1687	63.4833	142.219	3.65534	37.4219
22	MS	2002	1.2789	5.9013	1.004	1.2032	1.1098	1.1462	1.13981	63.8333	141.351	2.41819	75.2735
22	MS	2003	1.4546	6.9764	0.9971	1.1847	1.0234	1.1402	1.26386	63.0583	126.852	2.33796	54.8435
22	MS	2004	1.3249	7.7407	1.0232	1.1659	0.9678	1.1413	1.18085	63.7	139.912	3.13782	66.8296
24	MT	1960	0.4086	0.0626	0.268	5.004	1.8559	1.2382	0.371041	41.9583	22.6272	3.65801	10.655
24	MT	1961	0.3547	0.0614	0.2647	5.0387	1.7061	1.22	0.364067	43.6167	28.2998	6.72644	14.0841
24	MT	1962	0.4309	0.0646	0.2689	5.0634	1.7216	1.1942	0.362664	42.3167	34.9038	6.30892	11.41
24	MT	1963	0.4634	0.06	0.293	5.0743	1.6591	1.2092	0.427419	43.55	31.75	8.21463	9.36886
24	MT	1964	0.4641	0.0537	0.2946	5.0668	1.6011	1.2298	0.422769	41.4167	37.2957	7.00538	16.0523
24	MT	1965	0.494	0.0536	0.307	5.0382	1.6191	1.2435	0.396625	40.6583	35.5812	6.52525	13.9559
24	MT	1966	0.498	0.0599	0.3164	4.9927	1.6644	1.2743	0.438057	41.9583	28.067	4.89995	7.12254
24	MT	1967	0.515	0.0621	0.3131	4.9379	1.6156	1.3104	0.453019	42.4583	34.1842	4.9	14.3713
24	MT	1968	0.5375	0.0597	0.3362	4.8821	1.4961	1.3607	0.44379	41.5	34.9673	5.15244	15.171
24	MT	1969	0.5214	0.0571	0.3333	4.8344	1.5308	1.3845	0.464517	40.8333	30.8822	11.375	18.7828
24	MT	1970	0.5138	0.0614	0.344	4.802	1.4426	1.3905	0.484762	41.3	35.306	3.96784	9.46171
24	MT	1971	0.5413	0.066	0.346	4.7827	1.5202	1.3879	0.485292	41.3917	31.7288	4.40621	16.4296
24	MT	1972	0.5414	0.0611	0.3531	4.7726	1.5094	1.3956	0.478327	40.6167	33.0623	6.39089	12.7638
24	MT	1973	0.5227	0.0581	0.3375	4.7673	1.5203	1.3881	0.504822	42.9667	29.6757	3.64927	15.728
24	MT	1974	0.5421	0.0622	0.3428	4.763	1.5827	1.4483	0.478179	43.4	31.7077	4.54336	12.3013
24	MT	1975	0.5988	0.0679	0.3124	4.7561	1.3029	1.5113	0.479118	40.3417	43.7092	5.85468	13.1634
24	MT	1976	0.6118	0.0686	0.3148	4.7446	1.4409	1.5655	0.498329	43.7083	29.8238	4.19308	10.5152
24	MT	1977	0.5523	0.0687	0.2973	4.7275	1.4638	1.6112	0.503863	42.5917	32.3003	6.25532	18.2041
24	MT	1978	0.6024	0.0662	0.3042	4.7034	1.4594	1.6255	0.607562	39.8583	40.9363	7.4646	19.2735
24	MT	1979	0.5423	0.0709	0.3023	4.6713	1.512	1.6286	0.603705	41.175	23.0082	12.81	11.1259
24	MT	1980	0.5562	0.0727	0.3189	4.635	1.6497	1.6824	0.543183	43.15	33.8667	5.16629	9.05756
24	MT	1981	0.6624	0.0803	0.3378	4.5995	1.6812	1.6675	0.545632	45.0083	32.7025	7.27773	13.9194
24	MT	1982	0.6954	0.0799	0.3354	4.5711	1.7082	1.6425	0.542855	40.0417	38.4598	6.70573	10.1449
24	MT	1983	0.6252	0.0842	0.3512	4.5544	1.3618	1.6261	0.534683	42.8917	29.7603	13.1586	10.6862
24	MT	1984	0.5431	0.0829	0.3353	4.5476	1.7172	1.5868	0.492969	42.6917	27.5167	7.85066	7.36157
24	MT	1985	0.3887	0.0847	0.3003	4.5471	1.5529	1.5223	0.437976	40.1583	30.5858	7.43476	18.2579
24	MT	1986	0.6151	0.0854	0.3057	4.5501	1.3449	1.4092	0.412916	44.7917	36.7665	9.55252	22.3634
24	MT	1987	0.6372	0.0817	0.2854	4.5545	1.156	1.3493	0.479263	45.5417	28.9137	5.18299	20.1386
24	MT	1988	0.4665	0.081	0.3029	4.5589	1.3061	1.3301	0.480358	45.0333	24.2358	2.20496	8.22027
24	MT	1989	0.6309	0.0747	0.2944	4.5615	1.4515	1.2526	0.449702	41.7417	36.6607	8.53896	11.2196
24	MT	1990	0.648	0.0756	0.3178	4.5608	1.3013	1.2495	0.466372	43.85	27.4743	7.63829	9.4386
24	MT	1991	0.7197	0.0785	0.3364	4.5547	1.4174	1.2319	0.468626	44.025	35.1578	7.1769	13.4249
24	MT	1992	0.649	0.0819	0.3177	4.5416	1.343	1.2444	0.439702	44.4667	31.5383	8.90334	10.9379
24	MT	1993	0.7355	0.0818	0.3194	4.5201	1.1567	1.2045	0.451263	40.5583	41.7195	8.02849	26.2471
24	MT	1994	0.6946	0.0901	0.333	4.4933	1.2803	1.211	0.544359	43.65	27.7918	6.01708	14.8882
24	MT	1995	0.7559	0.0841	0.3292	4.4656	1.1027	1.2025	0.518957	42.65	38.5233	4.03223	10.0963
24	MT	1996	0.7069	0.0876	0.3243	4.4419	1.2791	1.2218	0.52841	40	33.528	5.84352	16.6294
24	MT	1997	0.7372	0.0916	0.3277	4.4277	1.4836	1.231	0.574968	43.1	33.5703	4.84735	11.3364
24	MT	1998	0.7278	0.0864	0.3206	4.4268	1.2513	1.2354	0.607854	44.7667	35.052	4.0884	10.0303
24	MT	1999	0.7307	0.0879	0.3413	4.4371	1.3263	1.2435	0.586472	45	29.4852	7.07327	8.33153
24	MT	2000	0.66	0.0889	0.3298	4.455	1.3817	1.2486	0.57935	43.0667	26.5218	6.19563	8.54032
24	MT	2001	0.6385	0.0871	0.3339	4.4771	1.2059	1.2406	0.510614	44.3583	25.4212	6.62505	13.5662
24	MT	2002	0.6638	0.0883	0.3276	4.5004	1.1835	1.2393	0.56134	42.2083	29.2735	7.87204	8.75447
24	MT	2003	0.6844	0.0912	0.3134	4.5223	1.0961	1.24	0.527877	44.0667	28.7232	6.26849	11.2809
24	MT	2004	0.7194	0.0991	0.3226	4.542	1.1605	1.2157	0.441852	43.5917	28.7867	5.17092	9.7639
31	NC	1960	1.0808	0.5868	0.4041	1.7165	9.089	1.7233	0.652894	57.825	106.998	4.9687	32.2961
31	NC	1961	1.0994	0.5477	0.4453	1.6841	8.6922	1.7225	0.674735	58.5833	107.992	2.89358	41.8113
31	NC	1962	1.1417	0.5704	0.4544	1.6551	8.3116	1.7302	0.683326	58.2	115.062	3.09136	43.374
31	NC	1963	1.1709	0.5367	0.4643	1.6263	8.31	1.7701	0.68923	57.275	92.9217	4.02007	32.6155
31	NC	1964	1.2103	0.5146	0.4797	1.5941	7.5512	1.8225	0.698738	58.6583	121.73	2.40473	49.768
31	NC	1965	1.1144	0.5477	0.4983	1.556	7.335	1.886	0.758935	58.7333	94.1917	2.04255	43.9856
31	NC	1966	1.1038	0.4966	0.5337	1.5123	6.6189	1.9522	0.753199	57.525	102.32	1.27863	30.0015
31	NC	1967	1.2162	0.5197	0.5708	1.4647	6.4146	2.0421	0.818689	57.8	100.88	3.58922	40.738
31	NC	1968	1.1246	0.4999	0.5983	1.4147	5.9962	2.1382	0.838566	57.8167	88.3073	3.18637	36.6288
31	NC	1969	1.1957	0.4872	0.6355	1.3641	5.5853	2.1835	0.844497	57.55	107.4	2.56303	23.696
31	NC	1970	1.2429	0.4828	0.6704	1.3153	5.5661	2.2196	0.859353	58.9583	93.5567	2.94251	26.9351
31	NC	1971	1.2416	0.4684	0.6728	1.2708	5.3094	2.2579	0.834591	59.2	119.592	4.26612	50.1697
31	NC	1972	1.2342	0.3977	0.6839	1.2333	4.7209	2.277	0.828743	58.6667	113.03	3.62751	34.1832
31	NC	1973	1.3358	0.4447	0.6702	1.2056	4.6411	2.3065	0.873641	59.45	111.146	2.28394	49.2675
31	NC	1974	1.3247	0.4861	0.6862	1.1903	3.9062	2.4124	0.82376	59.4917	111.633	5.1864	32.7633
31	NC	1975	1.356	0.4724	0.6447	1.1883	3.345	2.4981	0.801714	59.7917	121.645	2.959	40.8639
31	NC	1976	1.4101	0.4877	0.7039	1.1942	3.7137	2.5316	0.886827	57.7083	98.3403	4.67367	44.8125
31	NC	1977	1.2876	0.4778	0.7226	1.2012	3.4334	2.592	0.900773	58.7667	103.145	5.16172	40.2261
31	NC	1978	1.4471	0.5108	0.764	1.2026	3.357	2.6465	1.02652	57.9	100.732	4.43786	45.1058
31	NC	1979	1.4261	0.5082	0.835	1.1936	3.8247	2.7339	1.09027	58.0833	124.566	2.73809	52.9958
31	NC	1980	1.4391	0.5076	0.8723	1.1762	3.7499	2.8126	1.09901	58.325	94.488	3.02868	34.1756
31	NC	1981	1.572	0.5636	0.8954	1.154	3.9208	2.7762	1.09758	57.5333	88.2015	3.28367	40.4555
31	NC	1982	1.5492	0.5825	0.9025	1.1308	3.9302	2.67	1.04464	58.9583	109.643	3.50657	31.8057
31	NC	1983	1.3684	0.5446	0.9545	1.1093	2.642	2.5552	0.984648	58.175	112.289	1.80646	51.6738
31	NC	1984	1.5281	0.6024	0.9529	1.0897	3.1252	2.4227	1.05444	58.9667	108.141	4.44395	45.1905
31	NC	1985	1.5138	0.6524	1.0217	1.0716	2.6493	2.3253	0.975997	59.65	100.944	4.34715	57.579
31	NC	1986	1.4178	0.6054	1.0603	1.0544	2.1479	2.1902	1.00096	60.425	82.5712	1.58681	45.0712
31	NC	1987	1.5056	0.6208	1.1452	1.0379	2.0632	2.0221	1.03829	58.825	102.955	2.56841	39.0672
31	NC	1988	1.6207	0.6077	1.1892	1.0218	2.1663	1.8937	1.02661	57.65	85.1323	2.47715	25.444
31	NC	1989	1.6813	0.6115	1.2471	1.0072	2.3097	1.8257	1.05342	58.5833	129.731	4.42871	27.7561
31	NC	1990	1.7805	0.6181	1.3166	0.9958	2.4529	1.7745	1.04113	61.475	102.193	4.02961	59.2526
31	NC	1991	1.9263	0.6363	1.4107	0.9891	2.5673	1.7168	1.04552	60.6167	102.214	2.27801	35.4707
31	NC	1992	2.01	0.625	1.5555	0.9886	2.5193	1.6896	1.14462	58.6	112.099	2.58415	39.8402
31	NC	1993	2.0282	0.6549	1.6729	0.9953	2.1601	1.6738	1.19352	59.175	99.949	2.89164	33.5064
31	NC	1994	2.2666	0.739	1.8374	1.0067	2.1604	1.6344	1.25284	59.3667	106.998	3.04899	27.9388
31	NC	1995	2.3319	0.6988	1.9807	1.0197	2.4105	1.6244	1.43407	58.7417	116.12	2.84356	57.8759
31	NC	1996	2.3626	0.7058	2.0391	1.0313	2.3584	1.6175	1.46226	58.0833	121.539	2.48581	34.8583
31	NC	1997	2.4837	0.7014	2.0642	1.0384	2.4718	1.6201	1.66846	58.3917	99.4622	3.20722	30.2019
31	NC	1998	2.4048	0.7024	2.02	1.0388	2.0809	1.6132	1.77497	61.0417	115.612	2.57921	46.659
31	NC	1999	2.3465	0.6392	2.0165	1.0333	2.1465	1.6219	1.76458	59.95	112.734	3.16825	67.7646
31	NC	2000	2.3848	0.7468	2.0517	1.0231	2.0544	1.6072	1.72181	58.625	96.5835	3.65602	43.5761
31	NC	2001	2.4442	0.7308	2.0965	1.0096	2.1192	1.6059	1.63357	59.6583	80.6027	3.51709	32.9071
31	NC	2002	2.3979	0.7271	2.1553	0.9944	2.0711	1.6087	1.79324	60.325	102.997	2.4323	37.6793
31	NC	2003	2.3845	0.7208	2.0926	0.9789	1.8791	1.6212	1.97385	59	136.885	2.65846	40.748
31	NC	2004	2.5359	0.7404	2.1226	0.9632	1.781	1.613	2.03423	59.5167	107.273	2.04845	46.3131
32	ND	1960	0.6278	0.3437	0.2709	3.7834	3.1994	2.3171	0.634179	39.5167	31.369	5.27788	15.6928
32	ND	1961	0.4852	0.3379	0.2984	3.8004	2.9537	2.2921	0.643209	41.0417	27.8553	10.6662	22.0631
32	ND	1962	0.7527	0.36	0.3037	3.8215	2.9449	2.2228	0.689451	39.7667	44.0267	8.60231	19.1247
32	ND	1963	0.6995	0.3548	0.3292	3.844	2.7333	2.2774	0.747125	41.8167	36.8088	11.3937	15.9835
32	ND	1964	0.711	0.328	0.3373	3.8652	2.5793	2.2951	0.759433	39.5917	40.9152	17.2185	17.4365
32	ND	1965	0.7736	0.3235	0.3216	3.8844	2.6129	2.3395	0.730703	37.475	43.7727	13.9068	20.2139
32	ND	1966	0.7307	0.3728	0.3227	3.8995	2.5173	2.4064	0.762481	37.9417	35.433	21.2054	16.6322
32	ND	1967	0.7233	0.3424	0.3048	3.9093	2.3467	2.4622	0.761278	39.1083	30.1413	8.08884	23.8516
32	ND	1968	0.7972	0.3674	0.293	3.9125	2.2402	2.543	0.720329	39.2833	40.0897	6.68755	16.5202
32	ND	1969	0.7954	0.3566	0.2839	3.9078	2.2026	2.5968	0.734552	38.55	35.2213	18.3328	27.1008
32	ND	1970	0.6898	0.3305	0.2982	3.895	2.0332	2.6435	0.729876	38.3333	39.9203	9.77243	17.6249
32	ND	1971	0.9535	0.334	0.315	3.8775	2.0723	2.6416	0.75622	38.9833	41.3173	11.9185	26.1569
32	ND	1972	0.8393	0.3407	0.3202	3.859	2.1456	2.6965	0.734038	37.4417	36.7665	10.7773	15.2811
32	ND	1973	0.8671	0.3851	0.3299	3.8435	2.0666	2.6669	0.801845	41.575	34.6498	12.8493	19.3576
32	ND	1974	0.7743	0.2834	0.3392	3.8349	2.2268	2.75	0.756326	39.6917	33.2105	8.33953	17.3523
32	ND	1975	0.903	0.361	0.3291	3.8362	2.0353	2.8419	0.786634	39.325	44.1748	9.64508	20.6448
32	ND	1976	0.9284	0.3398	0.3271	3.8412	2.0439	2.9845	0.85235	41.1667	25.6328	8.63652	17.2174
32	ND	1977	0.9036	0.424	0.3077	3.8414	2.4914	3.0983	0.796103	40.975	45.2332	18.0147	26.2106
32	ND	1978	1.0682	0.3815	0.2647	3.8276	2.4468	3.143	0.88634	38.0833	37.2957	18.2902	15.8524
32	ND	1979	1.0275	0.4097	0.2879	3.794	2.6453	3.1645	0.999866	37.0917	30.4588	24.0109	21.2176
32	ND	1980	0.8437	0.3911	0.3011	3.7489	2.0027	3.3238	0.996131	41.05	35.5388	4.90575	22.66
32	ND	1981	1.2388	0.454	0.3089	3.7038	2.0658	3.1479	0.907192	43.0333	35.7505	15.067	9.89695
32	ND	1982	1.2075	0.4887	0.2956	3.6704	2.2838	3.0217	0.882125	37.6417	45.1062	24.0053	35.461
32	ND	1983	1.0561	0.4498	0.3183	3.6571	2.0304	3.0015	0.91868	41	33.2528	24.8216	14.658
32	ND	1984	1.1648	0.4891	0.3187	3.6596	2.3689	2.8909	0.867248	40.8583	33.6338	14.5811	22.0369
32	ND	1985	1.2611	0.5396	0.3181	3.6706	2.1666	2.8298	0.856495	38.1083	37.211	8.76313	19.5169
32	ND	1986	1.2724	0.4684	0.3056	3.6827	2.0259	2.623	0.850226	41.8667	45.9528	18.745	30.9329
32	ND	1987	1.1928	0.4888	0.2975	3.6885	2.0034	2.4513	0.877746	44.9667	34.7345	20.4039	26.5682
32	ND	1988	0.6557	0.4742	0.2348	3.6825	2.1439	2.4024	0.794059	42.4333	24.3417	4.05565	17.6061
32	ND	1989	0.9307	0.5002	0.236	3.6675	2.058	2.3084	0.714934	39.3917	30.0567	14.8856	16.5974
32	ND	1990	1.2012	0.4999	0.2436	3.6483	1.9508	2.2881	0.767479	42.5917	31.8558	23.725	14.646
32	ND	1991	1.1871	0.5177	0.246	3.6298	1.9929	2.2533	0.798439	42.375	41.402	11.2899	15.4137
32	ND	1992	1.4235	0.5749	0.2489	3.6169	1.8247	2.1747	0.821556	41.2833	30.9668	22.5664	14.2455
32	ND	1993	1.163	0.564	0.2633	3.613	1.7647	2.1473	0.825252	38.3	48.2177	5.13716	28.2261
32	ND	1994	1.2726	0.5313	0.2502	3.6161	1.677	2.0909	0.87916	40.025	44.0902	18.1139	31.1251
32	ND	1995	1.1798	0.5309	0.2622	3.623	1.6415	2.0602	0.895532	39.6083	41.1268	5.32058	15.559
32	ND	1996	1.3704	0.5652	0.2476	3.6304	2.0223	1.9952	0.88407	36.525	38.7985	12.5937	21.1093
32	ND	1997	1.1874	0.6141	0.2235	3.635	1.6281	2.0074	0.909033	40.6417	35.179	14.9022	18.5776
32	ND	1998	1.3827	0.596	0.2664	3.6344	1.5793	1.9489	0.97858	43.1333	46.1433	12.0472	45.894
32	ND	1999	1.2988	0.6597	0.2517	3.6291	1.6465	1.9574	0.946669	42.8667	43.2223	12.1499	23.5275
32	ND	2000	1.4786	0.6288	0.2687	3.6205	1.6939	1.924	1.01816	40.9667	46.5667	15.1803	39.1387
32	ND	2001	1.3999	0.6708	0.2677	3.6097	1.3881	1.9386	1.04184	42.225	35.941	18.2781	15.7032
32	ND	2002	1.3115	0.6418	0.2592	3.5981	1.4583	1.9481	1.0165	40.9833	34.7345	19.1555	14.2915
32	ND	2003	1.5603	0.6031	0.2522	3.5867	1.4922	1.9175	0.984469	40.7583	34.9885	10.6805	13.4373
32	ND	2004	1.4254	0.6164	0.2587	3.5756	1.629	1.9123	1.03837	40.4833	40.0897	9.29991	18.7194
25	NE	1960	1.3339	0.0676	0.9831	4.6535	5.9945	2.8604	1.27389	47.4333	48.6198	6.31315	29.3054
25	NE	1961	1.3145	0.0637	1.0785	4.6677	5.6524	2.8462	1.39367	48.1667	47.4345	4.26389	18.7268
25	NE	1962	1.3634	0.0821	1.0894	4.6781	5.5074	2.8229	1.41866	48.575	55.626	4.39695	27.2946
25	NE	1963	1.3916	0.0872	1.158	4.6803	5.0665	2.8517	1.55603	50.4	44.4923	8.21026	21.7217
25	NE	1964	1.356	0.0876	1.216	4.6691	4.7971	2.8801	1.47449	48.9083	42.5873	4.51565	19.8445
25	NE	1965	1.4025	0.1024	1.2023	4.6428	4.7395	2.9086	1.47706	48.0917	61.1505	7.11871	30.3792
25	NE	1966	1.6424	0.0901	1.3116	4.6053	4.4696	2.9917	1.6852	47.8167	40.3225	4.69763	18.9755
25	NE	1967	1.64	0.1042	1.3619	4.5644	4.2242	3.1363	1.67433	48.3833	46.9477	3.24627	26.3359
25	NE	1968	1.6453	0.0907	1.4134	4.5262	4.06	3.2567	1.69684	48.3667	47.5827	3.8911	29.9024
25	NE	1969	1.7779	0.1125	1.387	4.498	3.9647	3.3152	1.74374	47.6417	46.7995	5.40488	27.8495
25	NE	1970	1.7002	0.1094	1.4493	4.4846	3.8735	3.3948	1.89981	48.5417	40.9575	4.12599	15.7349
25	NE	1971	1.9376	0.1192	1.5771	4.4845	3.9439	3.3932	1.92068	48.325	50.4402	2.77992	28.8723
25	NE	1972	2.0445	0.1116	1.6217	4.4944	4.1642	3.4333	2.22944	47.4583	49.9745	4.42163	27.8477
25	NE	1973	2.0763	0.1212	1.5668	4.5117	4.2639	3.4861	2.34007	48.9167	61.6162	2.35513	39.3416
25	NE	1974	1.7781	0.1186	1.5055	4.533	4.8133	3.6336	1.95935	49.4167	33.3798	4.12165	13.5472
25	NE	1975	1.9039	0.1235	1.4175	4.5548	4.8605	3.6975	1.75853	47.9	43.1165	4.30134	26.7195
25	NE	1976	1.9493	0.1386	1.5282	4.5706	5.0591	3.8146	1.92647	49.1083	36.4913	4.92755	19.1232
25	NE	1977	2.2121	0.1443	1.5515	4.5732	4.4056	3.9377	2.05095	50	61.976	5.7136	26.3617
25	NE	1978	2.3321	0.1448	1.6328	4.5557	4.8495	4.0779	2.44824	46.225	47.498	9.04878	26.0759
25	NE	1979	2.5561	0.1601	1.8173	4.5152	4.7591	3.9396	2.78334	46.6333	53.721	11.081	28.0008
25	NE	1980	2.3931	0.1664	1.8486	4.4644	5.0301	4.2603	2.6836	49.6583	36.703	3.97139	21.6539
25	NE	1981	2.5937	0.1634	1.7626	4.4186	4.7392	4.1351	2.42751	50.625	50.9058	4.83597	25.8247
25	NE	1982	2.7087	0.1719	1.8589	4.3927	4.6973	3.8172	2.53535	47.175	59.436	5.19	30.9463
25	NE	1983	2.3428	0.1732	1.8665	4.3961	4.1667	3.9457	2.53626	48.0083	54.0173	11.2518	34.082
25	NE	1984	2.6371	0.2006	1.8046	4.4204	4.5436	3.9245	2.42491	48.3167	55.9223	3.73725	34.0777
25	NE	1985	2.9605	0.1932	1.8954	4.4526	4.7301	3.9156	2.48809	46.75	48.2812	6.50259	16.3658
25	NE	1986	2.9263	0.1919	1.9246	4.4807	4.2339	3.5871	2.74764	50.6333	57.1923	6.42304	24.3226
25	NE	1987	2.8747	0.1931	2.0541	4.4927	3.9824	3.3032	2.76265	50.8667	54.7158	5.28854	41.314
25	NE	1988	2.8969	0.1831	2.1483	4.4804	3.9384	3.2548	2.68775	49.55	43.3493	4.95028	24.48
25	NE	1989	2.951	0.2093	2.1996	4.45	3.9903	3.3855	2.58258	47.9583	35.7928	8.62875	19.8316
25	NE	1990	3.1072	0.2078	2.2359	4.4123	4.1248	3.2132	2.68821	50.0167	45.8682	6.88427	17.4281
25	NE	1991	3.1154	0.1735	2.2115	4.3792	3.7448	3.2757	2.58713	50.1667	47.7732	6.29543	18.4848
25	NE	1992	3.186	0.1664	2.1733	4.3639	3.2246	3.162	2.60616	48.9417	54.3983	8.02971	25.9546
25	NE	1993	2.9266	0.2001	2.1859	4.3758	2.6929	3.1105	2.6595	45.9917	67.564	5.5259	24.1216
25	NE	1994	3.2257	0.1939	2.0877	4.4091	3.1884	2.9968	2.60587	49.2167	46.5878	4.69941	23.3171
25	NE	1995	2.9574	0.2118	2.1571	4.4538	3.1846	3.0006	2.70172	48.575	53.8057	4.13964	21.3761
25	NE	1996	3.2734	0.2217	2.1015	4.5002	3.3341	2.8807	2.55302	46.5583	54.2078	3.72764	30.0849
25	NE	1997	3.2713	0.226	2.1533	4.539	3.3172	2.9706	2.72358	48.6583	46.99	3.64069	22.3604
25	NE	1998	3.4789	0.2341	2.1749	4.5632	3.313	2.9436	2.99262	50.625	55.6683	5.30346	27.9562
25	NE	1999	3.5317	0.2248	2.228	4.5744	3.5125	2.927	3.13702	50.9333	49.8898	6.33175	23.9438
25	NE	2000	3.3627	0.255	2.2868	4.5759	2.7099	2.9056	2.96936	49.825	43.2223	7.73831	19.4952
25	NE	2001	3.471	0.2283	2.1779	4.5709	2.839	2.8691	2.89724	50.2667	53.1495	5.70997	27.1119
25	NE	2002	3.2412	0.2164	2.2638	4.5628	2.7642	2.9054	2.86972	50.0167	33.6973	6.6694	23.4955
25	NE	2003	3.4583	0.2113	2.2627	4.5548	2.586	2.8394	3.01863	49.8083	42.4603	4.13674	14.3548
25	NE	2004	3.6171	0.2234	2.2571	4.547	2.5822	2.8243	3.02038	49.7	49.3607	4.03609	21.788
27	NH	1960	0.0547	1.5888	0.0517	0.1529	0.5114	0.1722	0.0524175	43.675	92.456	5.65309	33.3445
27	NH	1961	0.0556	1.6506	0.0535	0.1467	0.4631	0.1664	0.0511169	43.9333	77.8933	4.74355	19.9505
27	NH	1962	0.0544	1.5675	0.0508	0.1408	0.4282	0.1611	0.0505977	42.15	91.7575	3.14059	34.7938
27	NH	1963	0.0541	1.6442	0.0521	0.1345	0.4181	0.1578	0.0458317	42.9667	75.438	5.97203	37.245
27	NH	1964	0.0514	1.5334	0.0506	0.1274	0.3993	0.1549	0.0421102	43.275	73.5542	3.10051	28.2767
27	NH	1965	0.0525	1.6016	0.0523	0.119	0.4106	0.1526	0.0381263	42.7083	65.9765	2.25665	26.6339
27	NH	1966	0.055	1.6385	0.0537	0.1099	0.3765	0.1517	0.0394966	43.2333	78.613	2.23091	18.5261
27	NH	1967	0.0514	1.7841	0.048	0.1007	0.3177	0.1518	0.0453686	42.5083	84.1587	6.30751	26.4258
27	NH	1968	0.0502	1.6318	0.0474	0.092	0.3128	0.1517	0.0420955	42.6417	89.662	5.17464	38.9508
27	NH	1969	0.0467	1.6489	0.0439	0.0845	0.2822	0.1494	0.0404404	43.725	102.68	2.07389	45.464
27	NH	1970	0.0457	1.718	0.0412	0.0785	0.2675	0.1461	0.0421448	43.2583	82.7405	6.08763	28.2434
27	NH	1971	0.0481	1.7364	0.0431	0.0742	0.2197	0.144	0.0411431	42.9667	79.6078	4.95653	20.598
27	NH	1972	0.0482	1.376	0.045	0.0711	0.1946	0.1427	0.0379731	41.9167	100.245	2.94539	33.9048
27	NH	1973	0.0462	1.5875	0.0433	0.0692	0.2022	0.1426	0.038511	45.1583	109.305	3.85974	47.6048
27	NH	1974	0.0404	1.7481	0.0329	0.0679	0.1897	0.144	0.037991	43.1583	88.5825	3.58263	26.7473
27	NH	1975	0.0468	1.8105	0.04	0.0672	0.1919	0.1462	0.035545	44.1583	100.161	4.25746	25.8925
27	NH	1976	0.0469	1.7343	0.04	0.0668	0.2139	0.1467	0.0375968	42.575	92.4348	6.42967	30.0949
27	NH	1977	0.0453	1.7538	0.0376	0.0666	0.2224	0.1486	0.040273	43.6083	99.9913	5.58827	35.257
27	NH	1978	0.0485	1.8517	0.0433	0.0665	0.2413	0.1501	0.0397116	42	76.2635	3.98393	45.5265
27	NH	1979	0.0515	1.933	0.0454	0.0662	0.2153	0.1522	0.0383517	44.35	95.885	6.43118	51.649
27	NH	1980	0.0477	2.0365	0.0396	0.0658	0.2418	0.1547	0.0402226	42.625	71.0777	4.73307	31.3261
27	NH	1981	0.0478	1.9686	0.0369	0.0652	0.2608	0.1528	0.0371292	44.2333	99.6527	7.82745	61.0605
27	NH	1982	0.0458	1.9552	0.034	0.0645	0.2248	0.1512	0.036435	42.9333	77.851	7.14135	33.0041
27	NH	1983	0.0476	1.886	0.0348	0.0634	0.1718	0.1455	0.0361642	44.9167	112.988	3.09368	48.1429
27	NH	1984	0.0477	2.0028	0.0352	0.0622	0.206	0.1405	0.0331188	44.4667	94.7843	6.49973	54.5759
27	NH	1985	0.0481	2.0361	0.0349	0.0607	0.2042	0.1358	0.0321886	43.4333	74.9512	3.98725	25.3118
27	NH	1986	0.0481	1.9652	0.035	0.059	0.1935	0.1296	0.0332773	44.1	93.3027	3.42222	32.4279
27	NH	1987	0.0456	1.9585	0.0333	0.0572	0.1636	0.1227	0.0318816	44.1417	85.8308	2.8837	44.4375
27	NH	1988	0.0441	1.7548	0.0309	0.0553	0.1278	0.1178	0.0291218	43.8	81.1107	2.04858	39.1986
27	NH	1989	0.0412	1.8332	0.0294	0.0536	0.1345	0.1142	0.0298524	42.6833	93.1122	9.07201	34.7814
27	NH	1990	0.0409	1.8974	0.0286	0.0524	0.1706	0.11	0.0287434	45.9083	110.088	6.31253	44.5559
27	NH	1991	0.0427	1.8613	0.0303	0.0518	0.132	0.1063	0.0281363	45.3	94.1282	2.82891	38.475
27	NH	1992	0.0456	1.7251	0.0331	0.0522	0.1497	0.1024	0.0272456	42.4917	78.9093	2.7868	18.3643
27	NH	1993	0.0432	1.7835	0.03	0.0537	0.1135	0.0987	0.0273075	43.3833	84.0105	6.2834	22.8881
27	NH	1994	0.0448	1.8819	0.0287	0.056	0.1194	0.0945	0.0289776	43.4667	87.4395	7.49246	33.2083
27	NH	1995	0.0438	1.7946	0.0298	0.0585	0.18	0.0909	0.0298834	44.0667	87.5453	6.39375	44.415
27	NH	1996	0.0449	1.7249	0.0307	0.0609	0.1508	0.0875	0.0274893	43.625	113.792	4.15834	55.4195
27	NH	1997	0.0465	1.8324	0.0315	0.0627	0.182	0.085	0.0315553	42.9583	85.4498	3.90158	28.0365
27	NH	1998	0.0473	1.8605	0.0347	0.0635	0.193	0.0831	0.0305725	46.5833	96.012	5.91663	52.1484
27	NH	1999	0.0466	1.8804	0.0312	0.0633	0.1814	0.0827	0.0295982	45.8	95.1018	3.05046	61.0264
27	NH	2000	0.046	1.8717	0.0283	0.0623	0.1662	0.0817	0.0285983	43.3333	97.4513	3.60223	26.4522
27	NH	2001	0.0462	1.9324	0.0306	0.0609	0.1521	0.0803	0.0288689	44.9833	70.739	4.47166	41.7311
27	NH	2002	0.0486	1.8572	0.0322	0.059	0.1491	0.0799	0.0316129	45.175	91.3765	6.90393	28.6524
27	NH	2003	0.048	1.9218	0.03	0.0571	0.1381	0.08	0.0288433	43.1917	101.134	4.53627	34.0006
27	NH	2004	0.0498	1.8947	0.0284	0.0551	0.1274	0.08	0.0263406	43.575	88.5825	5.43986	41.2588
28	NJ	1960	0.2913	2.2652	0.1781	0.584	1.3437	0.5246	0.217974	51.875	97.5995	5.36039	42.398
28	NJ	1961	0.277	2.1252	0.1724	0.5612	1.2633	0.5117	0.195082	52.2917	96.3718	3.74206	23.9334
28	NJ	1962	0.2769	2.1364	0.1653	0.5446	1.2508	0.5016	0.198532	51.1333	91.4612	2.74612	28.0877
28	NJ	1963	0.2617	2.2583	0.1565	0.5322	1.1933	0.4962	0.175746	51.2083	74.4008	4.63108	44.7409
28	NJ	1964	0.2477	2.0921	0.1452	0.5221	1.1654	0.493	0.172059	52.375	77.5335	2.01012	42.7084
28	NJ	1965	0.2511	2.247	0.1371	0.513	1.1428	0.4877	0.159476	51.7667	62.1453	2.38101	16.2794
28	NJ	1966	0.2284	2.4594	0.1252	0.5042	0.9028	0.4876	0.14703	51.775	86.2753	1.69992	45.8711
28	NJ	1967	0.2278	2.3483	0.1167	0.4952	0.7925	0.4899	0.160372	50.95	97.1127	4.27339	47.8616
28	NJ	1968	0.2148	2.53	0.1063	0.4855	0.7409	0.4966	0.150497	51.9917	84.0952	3.40194	41.4683
28	NJ	1969	0.2073	2.3667	0.1014	0.475	0.703	0.4935	0.13695	51.8917	99.2505	1.96415	49.789
28	NJ	1970	0.2004	2.4216	0.0946	0.4634	0.6751	0.4891	0.134377	52.05	84.201	3.79462	34.6327
28	NJ	1971	0.1961	2.8993	0.0944	0.4521	0.6626	0.4846	0.126576	52.575	108.881	3.79802	55.732
28	NJ	1972	0.1734	2.6877	0.0891	0.4425	0.6625	0.4783	0.117302	51.5583	121.835	3.36929	63.3093
28	NJ	1973	0.1803	2.4954	0.0809	0.436	0.6477	0.4728	0.119186	54.0167	109.008	2.58001	44.9877
28	NJ	1974	0.1898	2.7548	0.0783	0.4343	0.6614	0.4795	0.117459	52.75	93.4085	3.07155	34.1695
28	NJ	1975	0.1821	3.2316	0.0728	0.4384	0.6758	0.4858	0.11697	53.2917	124.566	3.85739	41.7356
28	NJ	1976	0.1852	3.4477	0.0709	0.4458	0.7642	0.487	0.126869	51.6333	82.2113	5.08652	45.5023
28	NJ	1977	0.1876	3.6398	0.0778	0.4527	0.7527	0.4941	0.113178	52.375	102.574	5.73301	46.4213
28	NJ	1978	0.1929	3.5779	0.0731	0.4554	0.754	0.4992	0.121432	50.675	101.981	4.46557	54.0841
28	NJ	1979	0.1914	3.9213	0.0669	0.4507	0.7701	0.5117	0.11982	52.0167	119.803	5.6379	50.99
28	NJ	1980	0.1924	3.9689	0.0678	0.4408	0.7998	0.5255	0.120706	51.9667	81.0683	3.1654	46.2566
28	NJ	1981	0.2045	3.3597	0.0651	0.4291	0.8032	0.5138	0.108179	51.775	82.7617	4.21906	38.584
28	NJ	1982	0.2101	3.9488	0.0676	0.4191	0.7166	0.5033	0.107119	51.85	84.1587	4.72185	32.9995
28	NJ	1983	0.2006	2.8763	0.0699	0.4136	0.677	0.4802	0.102869	53.0833	123.465	1.85779	57.2856
28	NJ	1984	0.2143	4.0403	0.0662	0.4116	0.6561	0.4539	0.100986	52.6833	105.177	5.24808	49.126
28	NJ	1985	0.2351	4.5899	0.0774	0.4116	0.7339	0.4369	0.101342	53.0417	84.0528	3.36698	43.4261
28	NJ	1986	0.2203	4.2317	0.0774	0.4119	0.7464	0.4169	0.104618	52.8833	97.028	1.98748	42.9322
28	NJ	1987	0.236	3.8573	0.0983	0.4108	0.6952	0.3942	0.104227	52.6417	96.0543	2.21268	34.8347
28	NJ	1988	0.2322	2.9311	0.0965	0.4069	0.7293	0.3773	0.10631	51.85	85.7885	2.84964	43.6568
28	NJ	1989	0.2278	3.7311	0.0898	0.4009	0.5876	0.358	0.109379	51.7333	117.602	5.81966	50.7793
28	NJ	1990	0.2253	4.1602	0.0847	0.3941	0.5414	0.3417	0.112278	54.675	103.865	5.12266	47.5971
28	NJ	1991	0.2317	3.5485	0.0889	0.388	0.4602	0.3292	0.116679	54.625	91.313	2.44551	31.0819
28	NJ	1992	0.2345	4.4634	0.0951	0.384	0.5615	0.3187	0.116331	51.5833	89.0905	2.81786	32.8586
28	NJ	1993	0.2406	3.8996	0.0934	0.383	0.5092	0.3084	0.116086	52.5583	95.3135	3.77797	37.8281
28	NJ	1994	0.2619	4.6563	0.0892	0.384	0.6142	0.2955	0.123224	52.5583	101.261	4.59978	40.7851
28	NJ	1995	0.2616	4.0695	0.1068	0.3855	0.6001	0.2875	0.132672	52.7083	86.3812	4.72703	46.6739
28	NJ	1996	0.2506	3.6943	0.0887	0.3862	0.4874	0.28	0.120246	51.95	126.302	2.91884	45.6366
28	NJ	1997	0.2525	4.6421	0.0909	0.385	0.5999	0.278	0.131575	52.5667	92.9217	3.48839	24.3595
28	NJ	1998	0.2542	4.6817	0.0927	0.3812	0.4757	0.2737	0.132527	55.475	88.2438	5.19316	43.6417
28	NJ	1999	0.2489	4.1043	0.1001	0.3751	0.5208	0.2749	0.12879	54.1917	101.896	2.47486	58.7287
28	NJ	2000	0.2846	4.7579	0.1067	0.367	0.5416	0.2733	0.128228	52.25	96.266	3.64301	28.678
28	NJ	2001	0.2742	4.5205	0.1038	0.3573	0.5888	0.2751	0.133231	53.8417	75.4592	3.58232	37.2016
28	NJ	2002	0.2783	3.6336	0.1105	0.3465	0.5862	0.2758	0.162577	54.3833	98.5943	4.56469	49.113
28	NJ	2003	0.2689	4.535	0.0973	0.3354	0.5057	0.2782	0.145087	51.9083	122.237	3.14172	43.5379
28	NJ	2004	0.2707	4.7877	0.0868	0.3262	0.4837	0.2854	0.123227	53.125	102.066	3.35639	31.9179
29	NM	1960	0.2268	1.3806	0.183	3.744	1.2686	0.3979	0.187284	52.6583	30.7975	3.31836	21.1075
29	NM	1961	0.2333	1.2312	0.1964	3.7366	1.1483	0.3934	0.211299	52.5667	28.2998	1.45015	11.0754
29	NM	1962	0.2464	0.9525	0.2091	3.7448	1.1004	0.3953	0.22113	53.6333	25.9927	3.30343	12.0824
29	NM	1963	0.2554	0.9816	0.2261	3.7612	1.0255	0.3992	0.238555	53.9083	23.4738	2.98908	9.96723
29	NM	1964	0.23	1.0766	0.1976	3.7732	0.9636	0.4098	0.200873	52.1167	21.1032	3.88169	10.4588
29	NM	1965	0.2445	1.4001	0.2241	3.7601	0.8927	0.4171	0.239343	52.975	31.7923	3.40558	14.8117
29	NM	1966	0.2733	1.1087	0.2509	3.7261	0.8213	0.4287	0.272843	53.0417	24.765	3.54119	13.4455
29	NM	1967	0.2817	1.0872	0.2806	3.6823	0.7843	0.4449	0.319304	53.4833	26.8182	2.80999	17.3524
29	NM	1968	0.2818	1.2487	0.2709	3.6369	0.8344	0.4635	0.295172	52.3417	25.9927	1.63742	14.5004
29	NM	1969	0.2983	1.3065	0.3013	3.5978	0.76	0.4677	0.340895	53.5167	34.29	3.83905	13.175
29	NM	1970	0.3111	1.1974	0.3331	3.5733	0.7255	0.4812	0.34767	52.6417	21.8228	2.79288	10.2486
29	NM	1971	0.3026	0.997	0.3193	3.5681	0.7148	0.4719	0.346968	52.5333	28.1093	1.08079	13.2931
29	NM	1972	0.3349	1.1604	0.3659	3.5824	0.6551	0.4786	0.418317	53.4167	35.052	3.12475	25.2058
29	NM	1973	0.3618	1.7051	0.39	3.6118	0.7407	0.486	0.44064	51.8167	24.9767	2.70828	19.1532
29	NM	1974	0.281	1.37	0.3076	3.6478	0.6855	0.4974	0.309016	53.1583	30.7552	2.72498	22.134
29	NM	1975	0.3315	1.5719	0.3517	3.6827	0.7495	0.5157	0.353094	51.8	26.8393	1.50898	14.0155
29	NM	1976	0.3165	1.4198	0.3373	3.7131	0.8207	0.5265	0.342395	52.275	23.3045	2.88192	10.5033
29	NM	1977	0.3705	1.6691	0.3846	3.7385	0.8107	0.5372	0.414424	54.0167	26.9663	3.27339	13.2487
29	NM	1978	0.3478	1.4863	0.3651	3.7577	0.7972	0.5555	0.387231	53.4917	34.1842	2.11575	23.2376
29	NM	1979	0.3483	2.0563	0.3577	3.7683	0.9814	0.5697	0.399212	52.1833	30.1202	3.01823	17.8627
29	NM	1980	0.3316	1.5937	0.3407	3.7697	0.7616	0.5945	0.344009	54.0083	24.8497	3.50172	17.0498
29	NM	1981	0.3201	1.6277	0.3012	3.7632	0.8279	0.5769	0.28924	54.8	31.6442	2.56296	12.4596
29	NM	1982	0.3413	1.9445	0.3185	3.7509	0.9062	0.5713	0.296498	53.075	30.8822	1.35114	13.4837
29	NM	1983	0.3335	1.4742	0.3237	3.7365	0.7918	0.5672	0.306748	52.9083	29.6122	2.35612	11.9311
29	NM	1984	0.3633	1.6399	0.3509	3.7244	1.0679	0.5493	0.311829	52.8	36.449	1.98892	20.1136
29	NM	1985	0.3854	1.668	0.3628	3.7167	0.7725	0.5482	0.303159	53.25	36.4067	1.72097	22.3209
29	NM	1986	0.3659	1.5872	0.3627	3.7143	0.7017	0.5335	0.328243	54.35	43.3282	3.3727	25.292
29	NM	1987	0.3776	1.5016	0.3618	3.718	0.9177	0.5029	0.343201	52.2417	31.3478	1.49746	17.1154
29	NM	1988	0.3956	1.744	0.393	3.7269	0.8309	0.487	0.34449	52.9083	34.1418	1.89264	15.1285
29	NM	1989	0.4151	1.7172	0.4116	3.7378	0.874	0.4737	0.327899	54.2917	22.7753	2.45903	10.0313
29	NM	1990	0.4036	1.8633	0.394	3.7478	0.8666	0.4622	0.323538	53.5167	33.2952	2.10312	13.3166
29	NM	1991	0.4378	1.5932	0.4383	3.7553	0.8774	0.4489	0.347076	52.7333	38.7562	1.64851	25.0531
29	NM	1992	0.4494	1.7993	0.4353	3.759	0.8796	0.4466	0.324402	52.8	33.4433	2.7098	25.8244
29	NM	1993	0.4655	1.7175	0.4626	3.7584	0.8793	0.4341	0.330105	53.3417	29.7603	1.90629	19.8137
29	NM	1994	0.4894	1.6782	0.5182	3.7549	0.8198	0.429	0.365599	54.6917	30.9668	1.90721	19.588
29	NM	1995	0.4871	1.3749	0.5056	3.7496	0.6717	0.4302	0.371028	54.5417	24.7227	3.08631	12.5418
29	NM	1996	0.5233	1.4469	0.5542	3.7428	0.628	0.4341	0.390738	54.9417	29.2312	2.50911	16.6981
29	NM	1997	0.5681	1.8205	0.6074	3.7338	0.9122	0.4409	0.420483	53.1833	39.3912	2.45223	21.8436
29	NM	1998	0.5543	1.6921	0.5852	3.7215	0.8106	0.4435	0.429254	54.4083	28.4692	2.32524	23.1081
29	NM	1999	0.5791	1.7736	0.5964	3.7056	0.8766	0.4541	0.423019	54.4333	31.0727	3.28725	21.4853
29	NM	2000	0.5948	1.5464	0.6309	3.6866	0.8399	0.4586	0.454979	55.2917	28.3845	3.81672	27.4756
29	NM	2001	0.601	1.4441	0.629	3.6649	0.8559	0.4614	0.40548	54.6833	24.1512	1.90227	12.5128
29	NM	2002	0.5734	1.6003	0.5905	3.6414	0.8221	0.4655	0.411399	54.5083	25.7598	2.23563	12.8976
29	NM	2003	0.5933	1.8491	0.6353	3.6173	0.8749	0.4684	0.438012	55.6417	19.05	2.51898	13.848
29	NM	2004	0.6094	1.9502	0.6656	3.5922	0.8556	0.4567	0.433731	53.6167	37.5708	2.79169	36.0171
26	NV	1960	0.0549	0.8254	0.0528	0.7454	0.1793	0.1187	0.0439224	50.0333	16.0232	3.09126	10.5292
26	NV	1961	0.0524	0.8494	0.0506	0.7585	0.1627	0.1176	0.0441243	49.6583	15.5787	2.45155	8.99378
26	NV	1962	0.0578	0.9321	0.0525	0.7613	0.1677	0.1164	0.0479129	49.0833	17.272	3.91286	13.6841
26	NV	1963	0.0599	0.9432	0.0539	0.7599	0.1682	0.1171	0.0448421	49.25	22.5213	4.46356	16.079
26	NV	1964	0.0608	0.9551	0.0546	0.7712	0.1702	0.1198	0.0478722	47.6667	18.3515	3.65845	13.5434
26	NV	1965	0.0672	0.9919	0.0584	0.7655	0.1762	0.1212	0.0584	48.3333	24.0877	3.12245	15.7336
26	NV	1966	0.0646	1.0026	0.0592	0.7625	0.1491	0.123	0.0549566	49.5583	12.7635	3.05319	12.6018
26	NV	1967	0.0683	1.0496	0.0594	0.7591	0.1883	0.126	0.0620942	49.225	21.1243	4.13107	13.2917
26	NV	1968	0.0676	0.9836	0.0625	0.7559	0.1835	0.1308	0.0581632	49.3167	18.7537	3.03575	9.98519
26	NV	1969	0.075	1.1179	0.0667	0.7567	0.1638	0.1336	0.0618528	49.65	24.2993	3.90483	18.5532
26	NV	1970	0.0758	1.0761	0.069	0.7582	0.1708	0.1375	0.0628419	49.4167	20.5105	3.56618	12.0786
26	NV	1971	0.0799	1.1664	0.0719	0.7594	0.1626	0.1407	0.069293	48.3	20.7433	3.20931	11.9516
26	NV	1972	0.0812	1.1017	0.0756	0.7597	0.1872	0.1421	0.0739637	49.1833	16.5735	3.93669	14.3728
26	NV	1973	0.0837	1.1395	0.0765	0.7581	0.1857	0.1437	0.0737045	49.1167	19.6215	2.94856	6.99116
26	NV	1974	0.0828	1.2091	0.0767	0.7537	0.2139	0.1496	0.076016	49.8583	14.7955	2.1265	14.4504
26	NV	1975	0.0845	1.312	0.077	0.7455	0.2243	0.1554	0.0731542	48.1083	20.701	3.42603	9.14843
26	NV	1976	0.0873	1.4073	0.0746	0.7342	0.2414	0.1613	0.0734804	49.35	18.923	2.6068	18.6464
26	NV	1977	0.0866	1.4302	0.0708	0.7204	0.2091	0.1685	0.0728572	50.4	18.0552	4.42737	14.0115
26	NV	1978	0.0836	1.4646	0.066	0.7054	0.2329	0.1753	0.0894975	49.3833	25.654	3.7751	18.1306
26	NV	1979	0.0908	1.5567	0.0717	0.6906	0.2142	0.1836	0.0895494	49.6917	18.8595	3.96571	11.6628
26	NV	1980	0.0962	1.7654	0.0778	0.6774	0.2215	0.1945	0.0894541	50.4417	24.4687	3.89074	15.3172
26	NV	1981	0.0945	1.7992	0.0762	0.6673	0.2327	0.2027	0.0849266	51.85	20.1295	3.75435	11.5146
26	NV	1982	0.0999	1.7066	0.0804	0.662	0.1554	0.2073	0.0721674	48.1083	27.686	1.67228	18.8575
26	NV	1983	0.1034	1.7131	0.0856	0.6623	0.1643	0.2031	0.0812637	49.575	33.5068	2.7231	20.9923
26	NV	1984	0.1096	1.8388	0.0823	0.6663	0.1809	0.2019	0.0857309	48.625	22.6695	2.67968	17.6971
26	NV	1985	0.1018	1.74	0.0735	0.6713	0.1766	0.1963	0.0747913	48.3083	16.5735	4.06179	11.6316
26	NV	1986	0.0991	1.8068	0.0703	0.6753	0.1714	0.1907	0.0816365	51.4	16.8698	4.49275	11.4846
26	NV	1987	0.0999	1.9825	0.0714	0.6763	0.1387	0.1782	0.0803204	50.125	22.3308	3.24488	13.5246
26	NV	1988	0.093	2.1486	0.0646	0.6716	0.1145	0.1708	0.078312	50.2667	16.0867	3.223	10.5894
26	NV	1989	0.0996	2.1166	0.0645	0.6614	0.1279	0.1621	0.0770994	49.6917	14.6897	4.89018	8.13449
26	NV	1990	0.1032	2.2776	0.0697	0.6432	0.149	0.1617	0.076309	49.7083	16.4677	5.03741	6.63471
26	NV	1991	0.0979	2.2291	0.0732	0.6201	0.1463	0.157	0.0727248	49.6917	17.4837	3.35084	9.12961
26	NV	1992	0.1001	2.1724	0.0765	0.5836	0.1592	0.1533	0.0778131	51.1417	17.907	4.21746	10.2957
26	NV	1993	0.1054	2.4044	0.0734	0.5479	0.1496	0.1469	0.0756716	48.4917	18.5632	3.81364	12.65
26	NV	1994	0.1061	2.448	0.0781	0.5008	0.1447	0.1464	0.0881225	50.7333	17.2932	4.13223	9.33228
26	NV	1995	0.1115	2.4915	0.0772	0.4421	0.1632	0.1476	0.0871038	51.0083	24.638	4.8199	18.3972
26	NV	1996	0.1168	2.5852	0.0826	0.3788	0.1626	0.1491	0.0881902	51.6083	21.971	2.22832	11.5475
26	NV	1997	0.1155	2.8424	0.0796	0.3236	0.1308	0.1533	0.0934098	50.6583	18.9018	2.35706	15.632
26	NV	1998	0.1203	2.8538	0.0826	0.319	0.1293	0.1533	0.097833	49.4583	30.5647	3.36671	17.1855
26	NV	1999	0.119	2.885	0.0838	0.323	0.1248	0.1545	0.0935327	50.4917	14.5838	2.9675	10.249
26	NV	2000	0.1276	2.9078	0.0848	0.3323	0.1668	0.1553	0.100751	51.45	18.6478	3.89579	13.6179
26	NV	2001	0.1257	2.8849	0.093	0.344	0.1698	0.1581	0.0918502	51.4417	15.4305	2.93851	9.03633
26	NV	2002	0.1198	2.8102	0.0876	0.3587	0.1454	0.157	0.0977824	50.7417	11.3665	2.07999	5.3446
26	NV	2003	0.1178	3.0023	0.0875	0.3714	0.1103	0.1587	0.098227	52.2083	17.145	4.71842	11.1014
26	NV	2004	0.1199	3.0763	0.0883	0.3826	0.148	0.1566	0.0847189	50.6083	21.5053	3.34599	15.4998
30	NY	1960	1.047	1.3245	0.9223	1.5493	5.9105	2.551	0.854829	45.1667	76.2423	5.5882	28.2777
30	NY	1961	1.0757	1.3593	0.9427	1.5186	5.7188	2.4905	0.851417	45.7	80.6238	4.21345	26.3791
30	NY	1962	1.051	1.1758	0.9411	1.4892	5.5398	2.4398	0.841138	44.3417	75.6285	2.83949	22.0061
30	NY	1963	1.0784	1.2526	0.9523	1.4579	5.1893	2.4086	0.785298	44.175	68.7493	6.05142	28.2792
30	NY	1964	1.0594	1.2605	0.9767	1.4215	4.8454	2.4065	0.84144	45.8333	65.786	3.0063	25.375
30	NY	1965	1.0805	1.3011	0.9816	1.3778	4.7913	2.4002	0.776322	44.6167	69.596	3.16155	19.3511
30	NY	1966	1.0687	1.1291	0.9503	1.3288	4.4071	2.4204	0.821037	45.0083	72.8133	2.14906	15.5192
30	NY	1967	1.1013	1.4407	0.9433	1.2775	4.144	2.4693	0.877587	44.625	82.3172	6.46054	17.3741
30	NY	1968	1.0467	1.3637	0.9235	1.2271	3.9906	2.5264	0.860464	44.7083	83.947	5.0858	27.9366
30	NY	1969	1.0473	1.4314	0.9224	1.1807	3.9752	2.5336	0.844858	44.975	83.0157	2.55428	27.0957
30	NY	1970	1.0601	1.4754	0.9184	1.1412	3.8163	2.5277	0.849141	44.9	80.8567	5.80275	17.1976
30	NY	1971	1.0671	1.4834	0.9229	1.1095	3.8184	2.5411	0.824874	45.075	82.4442	4.74041	29.9831
30	NY	1972	0.9687	1.327	0.9156	1.0857	3.7268	2.5359	0.798743	43.75	105.325	4.06241	39.1053
30	NY	1973	0.9962	1.4903	0.8697	1.0697	3.889	2.5391	0.806114	47.0667	91.5882	4.66418	31.1159
30	NY	1974	1.0548	1.569	0.8911	1.0616	3.7942	2.635	0.875106	44.925	87.122	3.57684	18.1553
30	NY	1975	1.0683	1.6181	0.8845	1.0609	3.877	2.7472	0.862832	46.075	95.0172	5.03169	19.7905
30	NY	1976	1.0399	1.7056	0.8724	1.0647	4.1213	2.7964	0.898564	43.7417	99.5045	6.7163	31.6074
30	NY	1977	1.0394	1.7487	0.8633	1.0697	3.6364	2.8476	0.894322	45.0583	106.214	6.30391	36.163
30	NY	1978	1.0857	1.8165	0.8956	1.0723	3.8086	2.8762	0.913171	43.3917	79.6713	5.06175	37.0553
30	NY	1979	1.1585	1.8343	0.9694	1.0697	3.8337	2.9412	0.979364	45.0417	91.3553	7.28928	37.539
30	NY	1980	1.2064	1.7122	1.0044	1.0624	4.1932	3.0277	1.04637	44.0333	76.8138	4.46204	31.6323
30	NY	1981	1.2075	1.9754	1.0315	1.0517	4.2154	2.9933	0.971002	45.025	84.9207	7.1766	39.6136
30	NY	1982	1.1877	2.0361	1.0054	1.0392	3.5694	2.9466	0.859504	44.7333	78.867	6.46114	23.1615
30	NY	1983	1.1897	1.7802	1.0332	1.0257	3.6567	2.8416	0.92818	45.925	95.377	3.65709	37.675
30	NY	1984	1.2068	2.2437	1.003	1.0108	4.8612	2.7047	0.864992	45.5667	88.5613	7.15501	32.3491
30	NY	1985	1.2187	2.3049	1.0104	0.994	3.7087	2.616	0.830446	45.1	81.8303	3.44836	23.7785
30	NY	1986	1.1908	2.1763	1.0016	0.9745	3.307	2.5159	0.819028	45.725	92.4772	2.91868	18.5051
30	NY	1987	1.1646	2.1043	0.9731	0.9519	2.9623	2.3963	0.841854	45.9083	83.2908	3.35727	28.953
30	NY	1988	1.1002	1.8585	0.9486	0.9262	2.8765	2.2951	0.788478	45.1167	74.3797	1.7879	28.2232
30	NY	1989	1.1206	2.0811	0.9482	0.8998	3.0001	2.1889	0.804081	44.1167	89.8737	8.56298	33.3562
30	NY	1990	1.1368	2.151	0.9505	0.8753	2.687	2.1091	0.826277	47.6417	104.415	7.15669	34.9254
30	NY	1991	1.1392	1.8592	0.9712	0.8555	2.5161	2.0492	0.842512	47.4083	77.2795	3.34595	19.8096
30	NY	1992	1.1217	2.2724	0.9972	0.8432	2.4597	1.9789	0.763268	44.1667	89.5985	3.18088	23.4818
30	NY	1993	1.1452	2.1091	1.0114	0.8401	2.5751	1.9136	0.761849	44.6333	85.8732	5.52581	25.4332
30	NY	1994	1.1663	2.2237	0.9956	0.8443	2.4235	1.8354	0.783354	44.7167	88.3497	7.25565	27.2862
30	NY	1995	1.1811	2.0766	1.0507	0.8526	2.5476	1.777	0.812608	45.675	77.978	6.62605	41.2099
30	NY	1996	1.1431	2.2802	1.0412	0.8621	2.4601	1.726	0.716533	44.9333	105.918	4.21126	27.7312
30	NY	1997	1.139	2.1863	0.9694	0.8696	2.3609	1.6945	0.829645	44.7833	81.5975	4.09884	15.7997
30	NY	1998	1.1734	2.2317	1.0024	0.873	2.4011	1.6469	0.877397	48.7833	85.8732	6.46763	36.5547
30	NY	1999	1.2114	1.9346	1.0332	0.8725	2.0267	1.6286	0.858636	47.2333	81.4282	3.37661	40.821
30	NY	2000	1.2018	2.4134	1.0142	0.8692	2.1722	1.6085	0.809319	45.0667	97.5783	4.72474	24.0116
30	NY	2001	1.2384	2.1447	1.0718	0.864	2.1349	1.5811	0.849654	47.2	71.628	4.75626	29.4709
30	NY	2002	1.2438	2.0386	1.1079	0.8579	2.1313	1.5779	0.929744	47.175	92.2443	7.09559	24.0963
30	NY	2003	1.2128	2.2622	1.0415	0.8518	2.0998	1.5817	0.815979	44.8333	100.753	4.33818	19.7862
30	NY	2004	1.187	2.42	0.9967	0.8457	1.842	1.5969	0.763352	45.4167	95.123	5.14239	31.1601
33	OH	1960	1.1778	0.033	0.9085	2.397	8.2937	3.6048	1.02344	49.725	63.754	6.82065	25.2002
33	OH	1961	1.17	0.0328	0.959	2.3718	7.8004	3.5724	1.0681	50.4917	85.3863	4.34238	27.018
33	OH	1962	1.1774	0.0347	0.9674	2.3531	7.5445	3.5298	1.03909	49.8667	70.6543	3.55483	27.7648
33	OH	1963	1.2121	0.0341	0.9677	2.341	7.1561	3.5234	1.03123	48.8667	56.8113	6.90871	38.5358
33	OH	1964	1.1678	0.0328	0.9826	2.3352	6.7783	3.5539	1.0176	51.225	79.248	2.78281	49.4643
33	OH	1965	1.1749	0.0313	0.9185	2.3354	6.528	3.5752	0.99472	50.7917	78.4437	3.89789	34.91
33	OH	1966	1.2328	0.0318	0.9199	2.337	6.1367	3.6441	1.0383	49.525	77.47	2.39154	25.4982
33	OH	1967	1.1945	0.029	0.9057	2.3351	5.8175	3.7707	1.05604	49.85	75.0147	5.32206	24.7344
33	OH	1968	1.2279	0.0288	0.8832	2.3243	5.2871	3.8771	1.0098	50.0167	82.2325	3.43865	30.8871
33	OH	1969	1.1845	0.0274	0.8838	2.3	5.0188	3.9378	1.00894	49.6	77.0255	2.67405	26.1961
33	OH	1970	1.1926	0.0293	0.8807	2.2595	4.7317	3.9529	1.02094	50.8083	79.756	4.50217	21.7233
33	OH	1971	1.3368	0.0294	0.9131	2.2097	4.8811	4.01	1.05004	50.8083	71.1835	4.9204	31.4991
33	OH	1972	1.2636	0.0257	0.8843	2.1597	4.7894	4.0645	1.04335	49.6083	89.9583	2.95764	30.2257
33	OH	1973	1.1576	0.0289	0.7912	2.1189	5.0342	4.1122	1.04269	52.4083	87.9475	3.70867	22.1204
33	OH	1974	1.2244	0.0267	0.782	2.0963	4.3286	4.2414	1.03791	50.55	85.4922	3.56024	28.8152
33	OH	1975	1.3586	0.0353	0.7774	2.097	4.2062	4.4379	1.06094	51.2667	90.6992	4.41681	30.0635
33	OH	1976	1.4389	0.0326	0.8155	2.1126	4.3149	4.5336	1.1719	49.025	71.4163	6.85961	31.393
33	OH	1977	1.4655	0.03	0.7749	2.1318	4.7425	4.6667	1.14223	50.1083	82.5712	9.0096	26.3533
33	OH	1978	1.4423	0.0325	0.7608	2.1435	4.6352	4.7494	1.15092	48.3833	81.3435	7.85464	39.1432
33	OH	1979	1.5395	0.0314	0.7755	2.1398	3.8782	4.9124	1.21922	48.95	95.6098	6.62379	30.1456
33	OH	1980	1.5398	0.0309	0.7621	2.1249	4.5523	5.1154	1.28776	49.325	84.201	3.64972	36.3639
33	OH	1981	1.3849	0.0299	0.7755	2.1056	3.0525	4.9161	1.19142	49.6333	83.7353	3.1593	37.1164
33	OH	1982	1.538	0.0424	0.7818	2.0889	4.2745	4.7568	1.12755	50.4417	79.7983	6.08242	34.4937
33	OH	1983	1.2905	0.0441	0.8292	2.0798	4.9275	4.5952	1.13176	51.1083	85.5768	4.88256	43.5561
33	OH	1984	1.5931	0.0455	0.8084	2.0763	3.1651	4.3402	1.10376	50.35	78.0415	6.70542	21.6903
33	OH	1985	1.7602	0.058	0.8474	2.0746	3.6225	4.2042	1.09805	50.4083	85.2382	5.49034	55.3952
33	OH	1986	1.6725	0.0569	0.8554	2.071	3.8085	3.9769	1.18337	51.7917	82.6558	1.6433	27.9256
33	OH	1987	1.6031	0.0564	0.8789	2.0619	3.2679	3.7631	1.11997	52.2833	66.421	2.96625	21.0906
33	OH	1988	1.3411	0.0541	0.8514	2.0452	3.2576	3.5576	1.00374	50.4167	68.1567	2.35031	30.0203
33	OH	1989	1.5443	0.0481	0.8236	2.0236	3.9213	3.3635	0.981444	49.4917	91.2495	8.18798	21.8703
33	OH	1990	1.6583	0.0421	0.8285	2.0013	3.8157	3.2509	1.03857	52.7417	108.712	6.61894	50.2369
33	OH	1991	1.5109	0.0439	0.8392	1.9824	3.6566	3.1561	1.08102	53.1333	67.5428	2.97897	16.9626
33	OH	1992	1.7385	0.0327	0.8221	1.9708	3.1495	3.0341	1.04993	50.275	84.6243	3.94202	35.0785
33	OH	1993	1.6127	0.0355	0.8497	1.9694	3.2704	2.9706	1.12089	50.5083	82.4653	4.17151	26.6927
33	OH	1994	1.8009	0.0364	0.8339	1.976	3.1845	2.8497	1.12681	50.4667	75.5227	5.19335	25.7186
33	OH	1995	1.6758	0.0367	0.8644	1.9871	3.6967	2.795	1.16008	50.3	82.7617	4.14754	33.8266
33	OH	1996	1.5634	0.0398	0.8542	1.9994	3.5134	2.687	1.04076	49.5083	99.4198	3.80108	29.5176
33	OH	1997	1.8134	0.04	0.8559	2.0095	3.5139	2.6309	1.04454	49.925	81.7457	3.86799	28.5861
33	OH	1998	1.8752	0.0398	0.9127	2.0147	2.7298	2.6096	1.19402	54.1083	85.2593	6.21931	34.8144
33	OH	1999	1.7486	0.0377	0.9356	2.0152	2.7846	2.6102	1.18697	52.3417	70.9718	3.44461	28.4501
33	OH	2000	1.8996	0.0401	0.9152	2.012	2.5916	2.5517	1.15659	50.7333	86.1483	6.18981	19.8647
33	OH	2001	1.8295	0.0412	0.9035	2.006	2.8407	2.5378	1.1891	52.35	80.0735	4.35298	28.1135
33	OH	2002	1.6077	0.0416	0.9119	1.9985	2.5235	2.5263	1.08111	52.65	83.2273	5.12777	21.5703
33	OH	2003	1.8276	0.0417	0.9049	1.9907	2.4054	2.4703	1.21143	50.3167	100.584	3.94628	33.3876
33	OH	2004	1.9045	0.0434	0.9179	1.9825	2.1462	2.4778	1.27561	51.2083	98.1498	2.70787	23.2741
34	OK	1960	0.8314	0.9536	0.4833	3.5005	4.6566	1.7882	0.552157	58.4583	76.708	4.45934	41.8517
34	OK	1961	0.8108	0.9723	0.5136	3.4948	4.4869	1.7667	0.581859	58.35	80.6238	1.93623	34.4791
34	OK	1962	0.7242	1.0227	0.523	3.49	4.2416	1.7406	0.594392	59.8917	69.1303	3.52234	31.0643
34	OK	1963	0.7349	1.0165	0.5416	3.4888	4.0542	1.7272	0.619417	60.9333	46.0375	5.62322	24.1883
34	OK	1964	0.7515	1.0085	0.5694	3.4933	3.6426	1.7272	0.624054	60.2167	70.231	2.84041	41.6732
34	OK	1965	0.8508	1.0275	0.6028	3.5038	3.5775	1.7363	0.671129	60.45	63.3518	5.4876	24.173
34	OK	1966	0.7856	0.8609	0.6267	3.5139	3.5972	1.7574	0.72335	58.7583	53.4458	3.29504	37.9543
34	OK	1967	0.7754	0.9429	0.6359	3.5158	3.8658	1.7849	0.705323	59.6833	68.8128	3.6544	31.8285
34	OK	1968	0.8265	0.7976	0.6616	3.5022	3.6703	1.8315	0.752295	58.325	83.4602	1.90248	29.7551
34	OK	1969	0.8394	0.8823	0.6944	3.4663	3.6515	1.8609	0.830166	59.275	71.12	3.45272	24.2818
34	OK	1970	0.8263	0.8283	0.7412	3.405	3.7507	1.8768	0.809204	59.4333	62.0818	3.76981	35.1494
34	OK	1971	0.8048	0.964	0.7829	3.3298	3.7185	1.8672	0.856378	59.6583	72.4112	2.13767	39.591
34	OK	1972	0.8888	0.8633	0.8468	3.2556	3.8377	1.8647	0.950885	59.3583	63.0767	3.8827	36.1841
34	OK	1973	1.047	0.9322	0.8832	3.1972	3.8593	1.8764	1.06856	59.0833	99.6315	2.75858	47.1227
34	OK	1974	0.9633	1.0068	0.8965	3.1696	2.9564	1.9881	0.972908	59.675	83.3543	3.38615	36.8262
34	OK	1975	1.0015	1.11	0.8558	3.1809	3.0632	2.1026	0.848702	58.7917	76.0518	3.27743	28.8508
34	OK	1976	0.9382	0.9662	0.823	3.2169	2.9429	2.1364	0.851421	58.7	56.5785	5.34228	31.9759
34	OK	1977	1.0389	0.8995	0.8782	3.2559	2.5636	2.1674	0.946537	60.7917	68.2413	4.63758	29.2862
34	OK	1978	0.9168	1.0082	0.7666	3.2761	2.7766	2.2228	0.982181	58.5333	60.3038	7.12535	33.4039
34	OK	1979	1.0797	1.0769	0.8196	3.2625	2.578	2.2505	1.12486	57.475	73.9775	6.73357	24.9145
34	OK	1980	1.0084	0.8265	0.8654	3.223	2.3736	2.3447	1.08376	60.5583	57.3193	3.21335	25.6097
34	OK	1981	1.0125	1.1075	0.8628	3.1717	2.7868	2.2991	0.910752	60.5167	76.2212	2.2596	41.753
34	OK	1982	1.1264	1.1228	0.8923	3.1224	2.1361	2.2643	0.796916	59.0583	76.0942	2.84365	44.7103
34	OK	1983	0.972	0.7667	0.8362	3.0865	2.0074	2.2579	0.793283	58.0667	71.755	6.38212	35.7477
34	OK	1984	1.0007	1.0563	0.819	3.0642	2.6161	2.2507	0.826835	59.5833	72.8768	3.36788	48.5145
34	OK	1985	1.0261	0.9872	0.8333	3.0527	2.3992	2.2645	0.836826	58.9	91.4823	3.92144	37.4164
34	OK	1986	1.0503	0.7197	0.9048	3.0492	2.2321	2.181	0.918063	61.35	86.8892	3.94248	42.9164
34	OK	1987	1.0107	0.8337	0.8806	3.0507	1.9599	2.1058	0.973544	59.6917	89.1752	2.07108	46.7506
34	OK	1988	1.1124	0.8761	0.9378	3.0551	2.4309	1.9732	1.04253	59.225	63.3095	2.55258	30.8033
34	OK	1989	1.1097	0.9838	0.9287	3.0633	2.3293	1.9154	1.07169	58.125	76.0518	6.14263	44.5794
34	OK	1990	1.1116	0.8194	0.8823	3.0769	2.6346	1.8781	1.0791	60.7	92.0327	4.53281	47.221
34	OK	1991	1.0978	0.9217	0.9276	3.0977	2.5477	1.841	1.15028	60.4583	83.1427	4.20532	40.5343
34	OK	1992	1.1057	0.9873	0.8805	3.1272	2.5966	1.7798	1.04901	59.3667	87.9263	4.28771	43.7261
34	OK	1993	1.0974	0.8322	0.8934	3.1659	2.5787	1.749	1.04554	58.225	82.9945	2.748	29.9263
34	OK	1994	1.1985	1.121	1.0535	3.2094	2.4083	1.7119	1.11532	59.7833	77.0043	2.4879	36.117
34	OK	1995	1.1004	1.0166	1.0068	3.2522	2.6843	1.6999	1.14949	59.3833	81.3647	2.62662	36.3456
34	OK	1996	1.0987	1.0253	1.0136	3.2891	2.7642	1.6591	1.04177	58.9	79.5867	2.83711	53.8264
34	OK	1997	1.2768	1.0985	1.1046	3.3148	2.7721	1.6518	1.2035	58.7417	85.1535	2.47439	48.7336
34	OK	1998	1.2255	0.9207	1.0741	3.3256	2.9144	1.6537	1.16649	61.975	78.0627	3.24434	53.723
34	OK	1999	1.328	0.9165	1.1659	3.3234	2.7684	1.6545	1.21726	61.275	79.8618	4.4094	40.2845
34	OK	2000	1.263	0.9832	1.1365	3.3114	2.7015	1.682	1.15094	60.225	78.9517	5.86411	43.8881
34	OK	2001	1.1942	1.0103	1.0812	3.2929	2.8358	1.686	1.04676	60.7167	68.4953	3.02149	44.3617
34	OK	2002	1.2639	0.9258	1.1455	3.2712	2.591	1.7338	0.967033	59.2167	76.327	2.90204	34.0431
34	OK	2003	1.3178	1.0122	1.1341	3.2494	2.648	1.8153	1.17242	59.8	59.6053	2.38588	28.4702
34	OK	2004	1.3681	1.0647	1.1444	3.2277	2.7376	1.8908	1.27816	59.9	87.8205	3.13962	49.2732
35	OR	1960	0.4206	1.4494	0.2457	1.8923	3.1817	1.5189	0.355885	47.9333	60.2192	2.32367	29.0242
35	OR	1961	0.4338	1.1592	0.2574	1.8894	3.0719	1.4775	0.374322	49	63.6482	2.76407	27.5453
35	OR	1962	0.4572	1.365	0.26	1.8797	3.1192	1.437	0.392442	47.775	54.9698	3.29003	31.7847
35	OR	1963	0.46	1.4171	0.2606	1.8595	2.9603	1.4083	0.403108	48.35	56.1975	3.7584	20.0894
35	OR	1964	0.463	1.1549	0.2628	1.8249	2.9505	1.3914	0.389745	46.65	69.0668	1.69993	39.5454
35	OR	1965	0.4706	1.3812	0.2608	1.7732	2.8041	1.3721	0.394054	48.2333	49.9745	2.27354	33.6279
35	OR	1966	0.4746	1.3779	0.265	1.709	2.3958	1.3589	0.396145	48.6917	55.0122	1.9716	24.799
35	OR	1967	0.4835	1.5651	0.2606	1.6395	2.2381	1.3555	0.427043	49.0417	49.9957	3.25019	26.4407
35	OR	1968	0.4667	1.6203	0.2633	1.5725	2.0722	1.361	0.389608	48.3	65.151	2.259	48.9474
35	OR	1969	0.4928	1.6028	0.2538	1.5175	2.0745	1.3381	0.395079	47.6833	57.4675	3.10378	35.8343
35	OR	1970	0.4839	1.4336	0.2566	1.4806	1.9853	1.3167	0.403436	48.0417	65.8918	2.81819	29.8819
35	OR	1971	0.5039	1.8418	0.2543	1.4593	1.9124	1.3009	0.395825	47.1917	68.1778	2.3148	23.0719
35	OR	1972	0.4964	1.9124	0.2665	1.4493	1.6755	1.2814	0.384308	47.575	59.2243	3.15526	20.4612
35	OR	1973	0.5038	1.9014	0.2622	1.4465	1.7404	1.2813	0.426606	48.6	61.9548	2.40969	37.7133
35	OR	1974	0.5159	1.4597	0.2519	1.4481	1.5244	1.3295	0.384879	48.375	56.4515	2.14746	32.6148
35	OR	1975	0.5502	1.5834	0.2576	1.451	1.7897	1.3844	0.383141	47.15	64.1773	2.72446	28.9758
35	OR	1976	0.5768	0.8463	0.2608	1.4531	1.6744	1.4139	0.429916	47.825	40.7458	2.51561	51.7314
35	OR	1977	0.577	1.9824	0.2529	1.4531	1.8604	1.4454	0.430418	48.4167	56.0493	3.53824	39.0865
35	OR	1978	0.5843	2.207	0.2457	1.45	1.8875	1.4665	0.505002	47.875	50.8635	3.70466	33.2083
35	OR	1979	0.6423	2.2985	0.292	1.4436	1.9666	1.5147	0.595936	48.2833	57.2558	5.19168	29.2849
35	OR	1980	0.6952	1.8487	0.2982	1.4357	2.0022	1.5548	0.49398	48.375	58.6528	2.56841	19.9681
35	OR	1981	0.7069	2.2377	0.3032	1.4281	2.5308	1.5527	0.541819	49.1833	67.1407	2.36197	30.2789
35	OR	1982	0.6854	2.7018	0.3058	1.4224	2.2806	1.5323	0.496205	46.8417	67.1618	1.6025	27.6383
35	OR	1983	0.6866	2.1252	0.304	1.4197	2.1388	1.4707	0.490883	48.3417	78.9093	3.39733	39.1811
35	OR	1984	0.7264	2.8306	0.3055	1.4189	1.9096	1.4288	0.509353	47.025	66.0188	2.18855	27.7813
35	OR	1985	0.7079	2.8172	0.315	1.4186	1.7819	1.374	0.494483	45.825	39.8357	4.99879	25.689
35	OR	1986	0.7223	2.9513	0.3117	1.4172	1.6959	1.2998	0.490079	49.7167	57.4887	2.95654	43.0067
35	OR	1987	0.7717	2.7928	0.3057	1.4133	1.727	1.2297	0.48669	49.7167	48.5987	2.40859	52.0231
35	OR	1988	0.8224	1.5693	0.3079	1.4057	1.9048	1.1801	0.499129	49.325	50.927	2.21178	29.2443
35	OR	1989	0.8251	2.2266	0.3206	1.3961	2.1624	1.129	0.5443	47.7667	46.7572	4.40012	27.2421
35	OR	1990	0.8651	2.8834	0.3221	1.3868	2.182	1.0843	0.506633	49.0167	52.3663	4.46546	22.853
35	OR	1991	0.8625	2.9014	0.3339	1.3804	2.0458	1.0708	0.510896	49.0333	51.308	3.07395	24.4832
35	OR	1992	0.8356	3.1095	0.3171	1.3799	1.8637	1.0658	0.517006	50.6833	48.1965	3.31565	28.6047
35	OR	1993	0.8897	2.4911	0.3104	1.3867	1.7425	1.0596	0.540839	46.7083	55.1392	4.53601	40.0202
35	OR	1994	0.9114	3.6252	0.3269	1.3987	1.9594	1.0572	0.519688	49.2333	49.7628	3.42959	18.5318
35	OR	1995	0.9248	2.872	0.3257	1.4122	2.3063	1.0514	0.58394	49.65	73.0462	3.12166	22.8396
35	OR	1996	0.9505	3.8048	0.328	1.4241	2.5846	1.0519	0.557837	48.9583	84.0317	1.88518	31.5304
35	OR	1997	1.0439	3.6709	0.3603	1.4311	2.1816	1.0543	0.612585	49.2667	57.785	1.69894	26.3886
35	OR	1998	1.0206	4.3317	0.3146	1.4304	1.7671	1.0587	0.607048	49.4667	75.4803	2.55233	33.6466
35	OR	1999	1.0369	4.2633	0.3144	1.4229	2.2193	1.0752	0.614535	48.5583	56.6843	2.90408	30.0656
35	OR	2000	1.0185	4.3509	0.3132	1.41	1.8418	1.0863	0.633899	48.7583	50.2285	2.33942	22.6483
35	OR	2001	1.0588	4.0396	0.3322	1.3934	2.1508	1.0862	0.638654	49.0583	46.3127	1.91165	18.4845
35	OR	2002	1.0384	3.0379	0.3379	1.3746	2.1812	1.091	0.614169	48.8167	45.2332	2.21506	20.2491
35	OR	2003	1.0902	3.8842	0.3488	1.3556	2.0176	1.132	0.585004	50.4667	56.9383	3.45028	24.9844
35	OR	2004	1.1056	4.5027	0.3498	1.3361	1.8284	1.1752	0.473146	49.8167	52.9167	2.12548	27.0706
36	PA	1960	0.8766	1.1302	0.7768	1.8382	6.7157	2.4698	0.785849	48.075	82.4865	6.74872	31.1419
36	PA	1961	0.8895	1.1796	0.7839	1.8115	6.2939	2.4142	0.786893	48.75	84.6243	3.80026	26.0383
36	PA	1962	0.8394	1.0997	0.7822	1.7864	5.8576	2.3657	0.748713	47.6833	77.8933	3.01397	21.7488
36	PA	1963	0.8579	1.2138	0.7784	1.7579	5.5478	2.3289	0.694365	47.1917	66.4422	5.8677	29.8728
36	PA	1964	0.8591	1.3215	0.7794	1.7219	5.2922	2.3202	0.713202	48.7667	77.1737	2.67746	33.1891
36	PA	1965	0.8736	1.2613	0.7863	1.6749	5.027	2.3118	0.719777	48.3	71.3952	3.0468	25.1022
36	PA	1966	0.8165	1.0742	0.7763	1.6197	4.7055	2.3273	0.696672	47.9083	74.295	2.01135	25.7612
36	PA	1967	0.9023	0.9986	0.7778	1.5601	4.6355	2.3436	0.72409	47.75	86.9527	5.07469	28.3136
36	PA	1968	0.8733	1.0346	0.7672	1.4997	4.3764	2.4092	0.750094	48.2583	78.9728	3.84325	29.9186
36	PA	1969	0.898	1.1153	0.7821	1.4424	4.1686	2.4121	0.811161	48.2417	78.5918	2.34581	34.6066
36	PA	1970	0.9089	1.0703	0.7862	1.3918	4.1163	2.4096	0.776721	48.7833	91.4188	4.49013	25.1947
36	PA	1971	0.9212	1.2286	0.8018	1.3505	3.9687	2.4218	0.799471	48.9167	85.217	4.37857	30.5417
36	PA	1972	0.871	1.2068	0.7861	1.3208	3.8971	2.4168	0.752853	47.8417	109.665	4.17605	52.3993
36	PA	1973	0.8976	1.2307	0.7627	1.3049	4.2716	2.4288	0.776031	50.3417	95.4405	3.56902	23.7876
36	PA	1974	0.9262	1.1195	0.7742	1.305	4.7382	2.5328	0.789154	48.6917	90.8262	3.6221	24.7988
36	PA	1975	0.9502	1.2685	0.7907	1.3216	4.7512	2.6476	0.809733	49.3917	104.944	4.07977	29.4194
36	PA	1976	1.0006	1.3705	0.833	1.3478	4.5251	2.7041	0.885819	47.2167	86.36	6.24341	41.3795
36	PA	1977	1.0291	1.4094	0.8611	1.3743	4.6419	2.7831	0.896628	48.2917	97.79	7.41064	32.6211
36	PA	1978	1.072	1.4752	0.8986	1.3919	4.249	2.8547	0.912379	46.825	90.4875	5.41947	44.3863
36	PA	1979	1.1239	1.5647	0.9657	1.3941	3.9739	2.9622	0.961094	47.9	101.79	6.04451	37.9711
36	PA	1980	1.1287	1.3007	1.0192	1.3839	4.7298	3.0809	1.00134	47.7083	77.9357	3.2794	30.6977
36	PA	1981	1.2332	1.782	1.0793	1.3671	4.2807	3.0541	0.9586	47.7917	85.852	3.87732	46.4105
36	PA	1982	1.2295	1.8455	1.0468	1.3495	4.7264	3.0411	0.923989	48.1417	81.661	5.46379	26.369
36	PA	1983	1.2035	1.2207	1.1076	1.3354	4.6403	2.9325	0.98764	48.8833	97.8323	3.3772	38.7644
36	PA	1984	1.306	1.7704	1.0707	1.3236	4.1442	2.7893	0.904581	48.4583	95.9273	6.28047	30.301
36	PA	1985	1.372	1.8585	1.1464	1.3118	3.634	2.7428	0.955473	48.8667	88.5402	3.69302	44.3428
36	PA	1986	1.3618	1.4692	1.1841	1.2975	3.5663	2.655	0.99071	49.1167	91.6728	1.85306	23.6596
36	PA	1987	1.3579	1.5235	1.1992	1.2785	3.5499	2.5563	0.986161	49.3917	85.8943	2.32592	28.6079
36	PA	1988	1.2978	1.458	1.1958	1.2535	3.7005	2.4935	0.948277	48.2833	75.2052	2.48628	26.4783
36	PA	1989	1.3545	1.5596	1.1945	1.2264	3.8921	2.4022	0.983857	47.725	93.1757	6.98915	40.9568
36	PA	1990	1.367	1.6142	1.1938	1.2019	3.7416	2.3363	1.01133	50.975	103.865	6.00657	40.3188
36	PA	1991	1.3106	1.6035	1.2215	1.1848	3.9222	2.2847	0.961431	51.025	70.1675	2.80522	19.5635
36	PA	1992	1.4245	1.9694	1.2285	1.1801	3.5586	2.2231	0.904902	48.0083	87.9687	3.23905	30.3844
36	PA	1993	1.3937	1.7666	1.2475	1.1905	3.4319	2.1848	0.952346	48.7333	96.4353	4.20404	35.1521
36	PA	1994	1.439	2.0398	1.2644	1.212	3.1152	2.1118	0.990853	48.375	100.139	5.46316	37.7084
36	PA	1995	1.4247	1.9246	1.286	1.2384	3.052	2.0692	1.0583	48.9	78.5283	4.92585	39.2226
36	PA	1996	1.4615	2.0119	1.2817	1.2639	3.1237	2.0254	0.982943	48.125	118.724	3.41995	33.6441
36	PA	1997	1.4591	1.9087	1.2976	1.2826	3.7496	2.022	1.0761	48.3083	81.2377	3.79768	27.05
36	PA	1998	1.5026	1.8653	1.3349	1.2898	3.542	1.988	1.11517	52.0333	84.582	6.18883	36.7449
36	PA	1999	1.4464	1.704	1.345	1.2866	3.0821	2.0053	1.05893	50.2833	87.503	2.8944	38.4749
36	PA	2000	1.5938	1.7697	1.3687	1.2755	3.2309	1.9909	1.05568	48.6833	86.4235	4.85217	17.9411
36	PA	2001	1.5288	1.929	1.3908	1.259	3.4508	2.0053	1.11391	50.1333	72.39	4.16114	16.5551
36	PA	2002	1.488	1.8792	1.369	1.2396	3.34	2.0069	1.06714	50.4583	92.075	5.4466	30.8532
36	PA	2003	1.5178	2.245	1.3436	1.2199	3.1371	2.0177	0.9749	48.075	113.559	3.55621	27.7606
36	PA	2004	1.5565	2.0242	1.3164	1.2	3.0371	2.0652	1.00233	49.05	113.856	3.70512	35.668
37	RI	1960	0.019	4.0257	0.0133	0.0321	0.1617	0.0527	0.0150937	49.4167	98.933	4.22071	49.7919
37	RI	1961	0.0187	3.9327	0.0129	0.0307	0.1452	0.0516	0.0150316	49.5667	106.13	2.85141	51.2273
37	RI	1962	0.0191	3.6712	0.013	0.0292	0.1264	0.0505	0.0138314	48.0333	108.035	2.22638	58.6574
37	RI	1963	0.0189	4.0907	0.0129	0.0276	0.0991	0.0498	0.013045	48.7583	82.9945	4.18847	31.7195
37	RI	1964	0.0183	3.798	0.0126	0.0258	0.0858	0.0492	0.0123774	49.2	82.4442	2.07099	40.4477
37	RI	1965	0.0175	4.2834	0.0119	0.0239	0.0939	0.0488	0.0118269	48.6667	58.3988	1.90406	18.3679
37	RI	1966	0.0172	4.2764	0.0113	0.0219	0.0871	0.0486	0.0114514	49.35	77.4488	1.62642	30.3899
37	RI	1967	0.016	3.78	0.0108	0.02	0.0855	0.0485	0.0116288	48.4	103.823	4.27495	47.7511
37	RI	1968	0.0153	4.2651	0.01	0.0183	0.0891	0.0482	0.0105358	49.2333	90.2335	3.0345	54.3266
37	RI	1969	0.0146	4.0197	0.0095	0.0169	0.0706	0.0473	0.00955589	50.2417	102.531	2.10943	48.9044
37	RI	1970	0.0148	3.972	0.0092	0.0159	0.0662	0.0462	0.00927758	49.35	95.631	5.13286	36.9732
37	RI	1971	0.0143	3.3953	0.0085	0.0152	0.0625	0.0452	0.00844138	49.7083	83.3332	3.34346	37.3541
37	RI	1972	0.0127	4.0096	0.0077	0.0148	0.0649	0.0441	0.00735439	48.5833	134.853	2.81298	47.7616
37	RI	1973	0.0131	5.3467	0.0072	0.0147	0.0601	0.0431	0.0080061	51.2583	109.537	2.76304	38.8464
37	RI	1974	0.0127	4.1041	0.0072	0.0148	0.0641	0.0427	0.00851522	49.6917	85.852	2.53952	28.66
37	RI	1975	0.0149	4.959	0.0073	0.0151	0.0633	0.0426	0.00793813	50.625	112.903	3.72599	31.9196
37	RI	1976	0.0138	4.9821	0.0067	0.0155	0.0793	0.0422	0.00809411	49.2	88.6672	5.03583	54.4
37	RI	1977	0.0134	5.3191	0.007	0.0158	0.0754	0.0424	0.00801791	49.8167	109.389	4.39573	37.9498
37	RI	1978	0.0135	4.8169	0.0064	0.016	0.0682	0.0422	0.00862985	48.125	98.9118	3.17197	54.1819
37	RI	1979	0.0131	6.0226	0.0064	0.0158	0.0622	0.0425	0.00847	50.2083	115.739	5.29305	73.9559
37	RI	1980	0.0137	4.8369	0.0072	0.0155	0.0657	0.0429	0.00882513	49.3167	78.9728	2.88803	51.221
37	RI	1981	0.013	6.0814	0.0067	0.0151	0.0665	0.0418	0.00779579	49.4333	82.6558	4.90569	46.0234
37	RI	1982	0.016	5.8831	0.0064	0.0148	0.05	0.0405	0.00788618	49.45	101.071	4.25663	76.8716
37	RI	1983	0.016	4.7915	0.0058	0.0147	0.0684	0.0383	0.00783126	51.0083	130.323	1.78424	66.3599
37	RI	1984	0.0167	4.6695	0.0061	0.0147	0.0665	0.0362	0.0076466	50.7667	104.69	4.77803	64.4382
37	RI	1985	0.0203	5.6422	0.0064	0.0147	0.0661	0.0345	0.00762676	50.0583	88.138	2.25627	62.6458
37	RI	1986	0.0195	4.9417	0.0058	0.0145	0.0576	0.0321	0.00766943	49.7917	103.378	2.21676	54.2321
37	RI	1987	0.0197	4.6027	0.0064	0.0142	0.0448	0.0312	0.0077872	49.6167	91.2918	1.52153	50.8431
37	RI	1988	0.0189	5.0295	0.0061	0.0137	0.0329	0.0302	0.00752697	49.6	90.297	1.65738	56.5967
37	RI	1989	0.0169	5.5879	0.0054	0.013	0.0329	0.0288	0.0076422	49.1833	116.459	5.81405	51.816
37	RI	1990	0.0154	5.1774	0.0056	0.0124	0.032	0.0276	0.00738022	51.9833	99.8008	4.23094	43.9857
37	RI	1991	0.016	5.7807	0.0058	0.0119	0.0423	0.0267	0.00726492	51.6583	98.552	2.25037	44.864
37	RI	1992	0.0138	6.0838	0.0063	0.0118	0.0469	0.0258	0.00680911	48.5167	104.902	1.83128	50.7382
37	RI	1993	0.014	6.2677	0.0057	0.0121	0.047	0.0249	0.00694993	49.75	94.2128	3.24409	40.1367
37	RI	1994	0.014	6.0768	0.0053	0.0127	0.0521	0.0239	0.00754807	49.8917	98.1922	4.61063	48.2485
37	RI	1995	0.0137	5.1662	0.0049	0.0134	0.0335	0.023	0.00725139	50.425	86.1695	4.25856	36.3016
37	RI	1996	0.0144	5.7183	0.005	0.0142	0.0285	0.0224	0.00678972	49.35	120.629	2.98188	53.4719
37	RI	1997	0.0142	6.3005	0.0045	0.0148	0.0336	0.0219	0.00665252	49.7583	90.6357	2.94341	42.6958
37	RI	1998	0.0144	5.9089	0.0048	0.015	0.0351	0.0213	0.00721619	52.55	121.751	3.78786	82.3311
37	RI	1999	0.0141	7.0773	0.0047	0.0151	0.033	0.0213	0.00676449	52.55	98.5943	1.78475	58.0582
37	RI	2000	0.015	5.3168	0.0044	0.0149	0.0308	0.0211	0.0067178	50.1833	106.701	3.08054	31.4703
37	RI	2001	0.015	5.998	0.0044	0.0145	0.0286	0.0209	0.00685122	52	94.7843	2.74106	60.142
37	RI	2002	0.0159	6.4589	0.0052	0.0141	0.0284	0.0208	0.00836071	51.8	101.24	4.18366	39.7082
37	RI	2003	0.0157	6.6614	0.0047	0.0137	0.0263	0.0208	0.00765303	49.65	113.517	3.36	37.7466
37	RI	2004	0.0159	7.0627	0.004	0.0134	0.0242	0.0212	0.00649404	49.6333	104.076	4.44006	48.5141
38	SC	1960	0.3862	0.2229	0.149	1.0204	3.653	0.7872	0.25026	61.4583	104.881	4.48245	39.5775
38	SC	1961	0.3974	0.2096	0.1574	0.9943	3.6226	0.7778	0.254854	62.1167	111.464	2.91551	53.7636
38	SC	1962	0.4088	0.2431	0.1549	0.9719	3.5022	0.7711	0.248753	62.2167	104.076	3.2098	34.2674
38	SC	1963	0.4094	0.2372	0.1588	0.9508	3.2203	0.7758	0.24868	61.0917	97.2397	3.62808	36.7637
38	SC	1964	0.404	0.2347	0.1559	0.9286	2.9746	0.7851	0.249898	61.9667	148.675	2.62219	62.9229
38	SC	1965	0.4113	0.2523	0.1596	0.9035	2.7801	0.7952	0.251493	62.3583	104.373	1.89337	50.4949
38	SC	1966	0.3716	0.239	0.1719	0.8758	2.2601	0.8125	0.264852	60.8	102.447	1.29287	33.5269
38	SC	1967	0.4022	0.2837	0.185	0.846	2.1812	0.8315	0.276272	61.2833	99.06	3.65477	37.1633
38	SC	1968	0.3573	0.2677	0.1825	0.8149	2.1199	0.8568	0.288598	60.925	94.107	3.03477	45.6593
38	SC	1969	0.3863	0.2703	0.1964	0.7832	1.9965	0.8551	0.295862	60.7167	106.066	2.62056	30.1354
38	SC	1970	0.3734	0.2769	0.2022	0.7523	2.0642	0.8566	0.296106	62.2833	94.5515	3.21272	43.2266
38	SC	1971	0.4224	0.2842	0.2208	0.7242	1.9585	0.8591	0.306343	62.425	126.852	4.36629	43.5498
38	SC	1972	0.394	0.2665	0.2218	0.7006	1.9376	0.8663	0.306911	62.15	105.622	3.73395	47.0399
38	SC	1973	0.4061	0.2954	0.2114	0.6834	1.7986	0.8705	0.321816	62.6833	118.703	2.39299	49.1851
38	SC	1974	0.4281	0.3092	0.2124	0.674	1.5385	0.9035	0.325244	63.1333	103.463	5.79674	38.8171
38	SC	1975	0.454	0.3125	0.2059	0.6731	1.6101	0.936	0.281036	63.1917	123.867	2.89334	36.8147
38	SC	1976	0.4164	0.32	0.2114	0.6776	1.4335	0.9505	0.330012	60.975	111.294	4.31926	58.0929
38	SC	1977	0.3959	0.3029	0.2115	0.6832	1.2821	0.9712	0.305091	62.2333	94.5938	4.72367	38.6079
38	SC	1978	0.4315	0.3348	0.2217	0.6852	1.2739	0.9927	0.357505	61.6167	88.138	4.48744	36.8818
38	SC	1979	0.4545	0.3674	0.2293	0.6803	1.1825	1.0222	0.372616	61.4917	119.168	2.15505	50.6327
38	SC	1980	0.3938	0.3677	0.2413	0.6691	1.1266	1.0726	0.378558	61.9	93.7895	2.85903	69.126
38	SC	1981	0.466	0.3895	0.2366	0.6533	1.1976	1.0362	0.34761	61.275	87.4395	3.00494	50.2623
38	SC	1982	0.4588	0.3912	0.2209	0.6345	0.93	1.0184	0.304172	62.7417	108.246	3.07722	41.2736
38	SC	1983	0.3617	0.3734	0.2232	0.6141	0.8386	0.9891	0.299164	61.375	111.633	2.00662	55.817
38	SC	1984	0.448	0.3853	0.2305	0.5931	1.0457	0.9287	0.301983	62.4417	100.542	3.9841	48.933
38	SC	1985	0.4353	0.3829	0.2395	0.5726	0.7878	0.8938	0.289734	63	103.314	4.07154	69.7836
38	SC	1986	0.3679	0.3848	0.2491	0.5536	0.6758	0.84	0.290313	64.25	85.9155	2.23049	53.7304
38	SC	1987	0.4062	0.4013	0.255	0.5372	0.5996	0.7799	0.295451	62.15	103.357	2.5747	49.1285
38	SC	1988	0.4214	0.3806	0.257	0.5243	0.8224	0.7443	0.281821	60.9333	85.979	2.38806	36.0881
38	SC	1989	0.5441	0.36	0.4016	0.5154	0.9092	0.7107	0.32014	62.0583	116.607	3.95228	33.1305
38	SC	1990	0.4136	0.3766	0.2715	0.5106	1.0249	0.6774	0.301688	64.9167	98.9118	3.62406	88.0235
38	SC	1991	0.4412	0.3911	0.2708	0.5102	0.9139	0.6471	0.304253	63.6583	109.262	2.39762	48.9838
38	SC	1992	0.4663	0.4077	0.2863	0.5145	0.7092	0.6266	0.299392	61.8417	117.835	2.26811	50.9551
38	SC	1993	0.4265	0.437	0.2938	0.5232	0.6767	0.6164	0.323443	62.55	95.3558	3.05196	38.4941
38	SC	1994	0.5018	0.44	0.2891	0.5347	0.5256	0.6044	0.317016	62.6667	121.814	2.66757	50.9148
38	SC	1995	0.5011	0.4578	0.3171	0.547	0.7091	0.6043	0.375976	62.325	116.459	2.64202	52.6607
38	SC	1996	0.5174	0.4488	0.3416	0.5582	0.6375	0.5971	0.3921	61.5333	98.5308	2.19016	26.2204
38	SC	1997	0.5558	0.4747	0.3589	0.5663	0.8755	0.5924	0.410479	61.8167	116.332	3.54469	39.3666
38	SC	1998	0.5123	0.4719	0.3589	0.5698	0.757	0.5943	0.421517	64.4667	116.099	2.51494	54.6637
38	SC	1999	0.5248	0.4653	0.3646	0.5692	0.6429	0.5974	0.395007	63.0583	93.6625	3.02977	35.1518
38	SC	2000	0.5487	0.4546	0.3818	0.5655	0.7083	0.6036	0.389209	61.7917	89.6832	3.6163	49.9109
38	SC	2001	0.581	0.4328	0.3932	0.5596	0.7365	0.6056	0.382224	62.9833	74.4643	3.42843	37.7261
38	SC	2002	0.5592	0.3898	0.4096	0.5526	0.8041	0.6071	0.411588	63.425	100.309	2.4877	37.2256
38	SC	2003	0.6055	0.4263	0.438	0.5456	0.7449	0.6231	0.421348	62.1583	116.882	2.43792	49.4393
38	SC	2004	0.6221	0.4332	0.445	0.5383	0.836	0.6556	0.451428	62.9333	99.7585	2.21451	51.3823
39	SD	1960	0.8235	1.052	0.5807	3.8699	3.4435	2.1913	0.776648	43.775	39.1583	6.35079	17.914
39	SD	1961	0.7932	1.0899	0.6445	3.8789	3.2335	2.1795	0.821402	45.2667	34.1207	4.94091	12.709
39	SD	1962	0.8547	1.1269	0.6541	3.8878	3.2064	2.1423	0.852287	44.5417	52.6415	5.82693	29.9466
39	SD	1963	0.8948	0.879	0.6911	3.8936	3.1011	2.1448	0.950827	46.7417	42.0582	8.87991	13.7576
39	SD	1964	0.8302	1.0319	0.7127	3.8942	2.9239	2.1619	0.921546	45.0583	37.8672	8.25902	18.7013
39	SD	1965	0.8937	1.0262	0.7095	3.8882	2.8422	2.1492	0.915641	43.5333	45.2332	8.21	19.9894
39	SD	1966	0.906	0.9238	0.7284	3.8779	2.82	2.1802	0.954705	43.5	39.37	8.81221	15.6258
39	SD	1967	0.9899	1.0473	0.774	3.867	2.709	2.2194	1.00305	44.4333	37.0205	4.84283	20.2804
39	SD	1968	1.0025	1.0323	0.7713	3.8585	2.6192	2.2893	0.984766	44.4167	44.4288	5.11152	26.4568
39	SD	1969	0.9636	1.0832	0.7273	3.8558	2.6093	2.3255	1.01917	43.8917	37.2533	8.50545	25.3048
39	SD	1970	0.9273	1.0427	0.7411	3.8613	2.4371	2.3255	1.03553	43.9667	39.4335	6.51997	20.6795
39	SD	1971	1.0648	1.053	0.7861	3.8713	2.3965	2.3238	1.07706	44.0333	44.7252	5.47523	20.7294
39	SD	1972	1.074	1.052	0.7766	3.8809	2.2898	2.3209	1.0797	42.825	43.8362	6.15109	20.7298
39	SD	1973	1.1093	1.1321	0.8241	3.8848	2.5464	2.3282	1.17783	46.3	40.259	4.23029	20.3471
39	SD	1974	0.9986	1.1473	0.8526	3.8779	2.8144	2.3918	0.991439	46.2917	27.559	3.67583	11.2369
39	SD	1975	0.9824	1.1651	0.7603	3.8575	2.707	2.4286	0.925995	44.225	39.243	6.26973	22.6361
39	SD	1976	0.7845	1.1134	0.8004	3.8273	2.5542	2.4639	0.848772	46.3583	27.2627	6.01313	13.1882
39	SD	1977	1.0363	0.9686	0.7254	3.7923	2.8301	2.4287	0.944862	45.7083	53.6998	9.82413	29.9166
39	SD	1978	1.0748	1.1742	0.7106	3.7568	2.5596	2.5238	1.1683	42.25	40.8093	12.5536	19.2499
39	SD	1979	1.108	1.1538	0.7264	3.7248	2.7641	2.4819	1.19094	42.6	39.0737	14.8147	17.7119
39	SD	1980	1.0356	0.9507	0.7641	3.6985	2.8202	2.6167	1.08603	46.2833	31.5172	3.46252	18.2263
39	SD	1981	1.1253	1.2893	0.7583	3.6794	3.0965	2.553	0.992776	47.6	37.7825	7.95343	16.8488
39	SD	1982	1.2402	1.2762	0.7136	3.668	2.4827	2.457	1.10042	43.1333	53.9115	10.0069	31.1924
39	SD	1983	1.1311	0.9342	0.7492	3.6642	3.1346	2.4693	1.11367	45.0667	41.4867	15.7815	23.5011
39	SD	1984	1.3001	1.2923	0.7582	3.6665	2.4786	2.4014	1.05824	45.0583	46.1433	7.31567	18.2909
39	SD	1985	1.3027	1.1741	0.7552	3.674	2.6236	2.3733	1.08068	42.8583	39.8357	8.01078	24.3813
39	SD	1986	1.2769	0.9375	0.6764	3.6854	2.102	2.1782	1.04862	46.35	53.5728	9.06619	27.7584
39	SD	1987	1.2897	0.9834	0.7454	3.6996	2.3553	2.0528	1.13271	48.525	37.6132	9.4724	33.4845
39	SD	1988	1.052	1.1013	0.7983	3.7153	2.2607	2.0119	1.03808	46.65	32.8295	4.75156	13.7733
39	SD	1989	1.1188	1.2376	0.6745	3.7305	2.3347	1.9297	0.906565	44.2417	35.4118	10.748	13.7113
39	SD	1990	1.3012	1.2907	0.7004	3.7436	2.0999	1.8761	1.04477	46.85	37.4862	11.335	11.4124
39	SD	1991	1.3214	1.215	0.7102	3.753	2.1823	1.8664	1.00593	46.675	45.1485	7.65768	21.0115
39	SD	1992	1.3536	1.3665	0.7108	3.7577	1.7418	1.8272	1.0076	45.4833	42.7567	11.4971	18.6305
39	SD	1993	1.2114	1.139	0.6975	3.7566	1.6697	1.8049	0.949933	42.3	54.737	5.94754	20.8768
39	SD	1994	1.4572	1.3076	0.6874	3.7511	1.8362	1.7699	1.03921	44.775	40.8093	8.53333	20.3997
39	SD	1995	1.2909	1.3083	0.6883	3.7429	1.9879	1.7722	1.03997	44.5583	54.7793	4.63055	22.5787
39	SD	1996	1.4772	1.3919	0.6448	3.7346	1.9084	1.7114	0.970507	41.4583	48.8103	7.42891	32.6912
39	SD	1997	1.4495	1.2654	0.6515	3.7289	1.885	1.7529	1.0468	44.65	45.6353	7.47468	27.1191
39	SD	1998	1.6416	1.2488	0.6779	3.7277	1.8339	1.7109	1.24014	47.3333	53.7422	8.03109	37.9032
39	SD	1999	1.6543	1.2111	0.6993	3.7309	2.0639	1.7454	1.2887	47.7917	47.0958	9.08043	19.5835
39	SD	2000	1.7069	1.3749	0.7487	3.7371	1.9667	1.7299	1.29787	45.9083	41.1268	10.4536	25.1956
39	SD	2001	1.6365	1.3455	0.7504	3.7454	1.9141	1.7464	1.2767	46.4417	44.8522	9.43647	28.2297
39	SD	2002	1.3765	1.1868	0.7014	3.7546	1.8949	1.7588	1.18846	46.2917	30.9457	10.6752	16.0091
39	SD	2003	1.5607	1.3285	0.7094	3.7636	1.7522	1.7079	1.22231	46.0583	37.3592	6.20628	10.3991
39	SD	2004	1.7088	1.4316	0.7268	3.7725	1.6525	1.7112	1.32334	46.275	45.3602	5.5425	23.4554
40	TN	1960	0.6198	0.1579	0.4307	1.7075	5.5363	1.4689	0.505005	56.2333	94.5727	5.46257	23.8936
40	TN	1961	0.6418	0.163	0.4441	1.685	5.1696	1.4605	0.490925	57.0917	115.422	3.62056	42.7397
40	TN	1962	0.6172	0.155	0.443	1.6677	4.8297	1.4571	0.503297	57.5583	116.84	4.22216	50.0176
40	TN	1963	0.6555	0.152	0.4507	1.6558	4.8467	1.4726	0.526757	56.2833	89.4292	5.83119	47.2842
40	TN	1964	0.6837	0.1467	0.4486	1.6492	4.6924	1.5013	0.541663	57.6667	121.624	2.64312	40.2677
40	TN	1965	0.6678	0.132	0.4529	1.6471	4.3734	1.5326	0.539879	57.9667	98.1287	3.25626	37.204
40	TN	1966	0.6241	0.1591	0.4704	1.6455	4.3732	1.5713	0.576988	56.35	103.526	2.06426	35.1662
40	TN	1967	0.6082	0.1568	0.4814	1.64	3.7272	1.6245	0.622289	56.8167	113.623	4.45584	44.2778
40	TN	1968	0.6151	0.1454	0.4771	1.6258	3.5592	1.6803	0.576003	56.15	93.6413	3.31714	30.0039
40	TN	1969	0.6386	0.1464	0.4812	1.599	3.2947	1.7231	0.569254	56.25	105.579	3.1022	36.4737
40	TN	1970	0.6349	0.1495	0.502	1.5572	3.3314	1.7306	0.587983	57.1583	106.087	3.91933	47.1268
40	TN	1971	0.679	0.1642	0.5024	1.5061	3.3226	1.7747	0.579046	57.775	106.849	4.68974	35.0769
40	TN	1972	0.6816	0.1459	0.5163	1.4532	3.4426	1.7861	0.619815	57.2833	131.424	2.81181	44.0648
40	TN	1973	0.6864	0.1439	0.5136	1.4063	3.3538	1.8122	0.647859	58.3833	138.324	3.12415	46.4988
40	TN	1974	0.6389	0.1467	0.4878	1.3729	2.5254	1.8832	0.609522	57.775	130.323	4.90867	48.4455
40	TN	1975	0.6801	0.1497	0.4831	1.3582	2.408	1.9685	0.590151	57.8667	133.054	3.32354	56.0545
40	TN	1976	0.722	0.1635	0.5047	1.3576	2.7357	2.0047	0.659853	55.55	100.457	5.34759	46.2959
40	TN	1977	0.7249	0.1436	0.4934	1.3639	2.3819	2.074	0.661827	57.3083	118.47	6.58131	53.2435
40	TN	1978	0.7241	0.1658	0.4644	1.3702	2.4494	2.1218	0.684515	56.2083	105.918	6.43139	49.8148
40	TN	1979	0.7531	0.1675	0.474	1.3707	2.2208	2.1994	0.709261	55.9083	141.139	3.81532	41.5628
40	TN	1980	0.6866	0.1637	0.4784	1.3658	2.3904	2.2734	0.729846	57.375	94.6573	3.78238	40.8376
40	TN	1981	0.8046	0.1756	0.4687	1.3569	2.3619	2.2305	0.693363	56.8	99.3775	2.92145	30.0638
40	TN	1982	0.8378	0.1711	0.4922	1.3456	2.5527	2.1626	0.67713	57.7667	122.174	3.8204	39.088
40	TN	1983	0.6754	0.1764	0.4918	1.3328	3.4015	2.0936	0.680712	56.825	116.522	3.4863	60.9374
40	TN	1984	0.8389	0.171	0.5093	1.3188	2.554	1.9928	0.669655	57.625	119.888	5.18046	64.3398
40	TN	1985	0.869	0.1735	0.5174	1.3037	2.2137	1.9317	0.677976	57.3333	91.7998	5.59412	37.1794
40	TN	1986	0.7718	0.1625	0.5251	1.2875	1.7248	1.8458	0.665269	59.0917	95.1442	1.56939	42.74
40	TN	1987	0.7865	0.152	0.517	1.2707	1.4076	1.7192	0.677498	58.5417	90.7203	3.00865	32.8535
40	TN	1988	0.7493	0.1432	0.4805	1.2536	1.6491	1.6314	0.649162	56.875	98.3403	2.45795	44.7128
40	TN	1989	0.7583	0.1562	0.4493	1.2382	1.9764	1.5852	0.595464	56.6	137.922	5.75207	51.7583
40	TN	1990	0.754	0.1596	0.4257	1.2262	2.0457	1.5362	0.599854	59.4083	128.079	4.74795	62.3636
40	TN	1991	0.768	0.1524	0.444	1.2199	2.0814	1.5033	0.579495	59.0833	127.466	2.23793	45.9078
40	TN	1992	0.8559	0.1785	0.4452	1.2211	2.3045	1.4893	0.604054	57.05	105.071	2.92789	30.8542
40	TN	1993	0.8223	0.1422	0.4693	1.2308	2.0683	1.492	0.639616	57.3333	102.637	3.1433	24.7427
40	TN	1994	0.8765	0.1594	0.4513	1.2463	1.6737	1.4854	0.581871	57.6167	131.403	3.64414	39.3665
40	TN	1995	0.8615	0.1485	0.463	1.2642	2.043	1.4925	0.665476	57.45	110.257	2.962	31.7608
40	TN	1996	0.8396	0.1489	0.4063	1.2812	1.9249	1.5	0.64168	56.4667	127.656	2.93598	32.7895
40	TN	1997	0.8153	0.1594	0.4025	1.294	1.9666	1.5153	0.667182	56.6917	121.37	3.76559	40.4405
40	TN	1998	0.8126	0.1527	0.4171	1.3	1.6014	1.5342	0.748303	60.0333	122.365	3.23131	58.5618
40	TN	1999	0.7692	0.1415	0.4088	1.3	1.9488	1.5534	0.742496	59.25	97.8747	3.72049	46.4759
40	TN	2000	0.794	0.1384	0.4082	1.2954	1.9665	1.5623	0.742376	57.9083	96.5623	4.96324	34.367
40	TN	2001	0.8677	0.1329	0.4609	1.2877	2.1115	1.5808	0.726727	58.275	116.819	3.92002	33.3159
40	TN	2002	0.8404	0.1493	0.4408	1.2783	2.02	1.6065	0.812043	58.675	127.254	2.64135	53.9674
40	TN	2003	0.9102	0.1521	0.4248	1.2688	2.0615	1.655	0.786807	57.5	133.562	2.86666	61.2876
40	TN	2004	0.8788	0.1469	0.4219	1.2591	1.9754	1.6655	0.842289	58.3917	131.741	2.74962	27.244
41	TX	1960	2.2307	1.3449	1.4619	15.1196	12.5889	4.835	1.71248	64.0833	67.5217	3.16005	35.0127
41	TX	1961	2.237	1.3484	1.5207	15.0625	12.0401	4.7732	1.84031	63.9417	61.1717	1.87245	29.0582
41	TX	1962	2.1889	1.4625	1.591	15.0153	11.7805	4.7375	1.94391	65.6667	51.4773	3.70592	21.3413
41	TX	1963	2.3235	1.598	1.6021	14.9874	10.9773	4.7606	1.9902	65.6	41.8042	4.17007	16.2228
41	TX	1964	2.2159	1.6632	1.5873	14.9857	10.0995	4.8154	1.90468	65.025	50.2708	2.50201	18.3798
41	TX	1965	2.3917	1.6358	1.626	15.013	9.4436	4.8889	2.06413	65.2833	56.769	4.09608	24.719
41	TX	1966	2.4155	1.7766	1.6737	15.0405	8.604	5.0341	2.23845	63.7583	57.0018	2.85945	36.9011
41	TX	1967	2.2855	1.9358	1.7176	15.0391	8.5668	5.2086	2.26967	65.1083	53.9115	2.86014	22.282
41	TX	1968	2.4402	1.8336	1.7337	14.9779	8.4274	5.4137	2.34214	63.3333	70.2733	1.64092	29.9224
41	TX	1969	2.4637	1.8666	1.8914	14.8287	8.6472	5.5324	2.52609	64.8083	63.119	3.36517	22.0056
41	TX	1970	2.4746	1.8783	1.9616	14.5749	8.4408	5.6259	2.40551	64	50.5248	3.56476	25.4758
41	TX	1971	2.4445	2.0645	2.1868	14.2554	7.7	5.6975	2.62806	65.2333	60.0922	2.51423	36.5168
41	TX	1972	2.731	2.1054	2.3644	13.9309	8.1624	5.7325	3.04245	64.7	57.277	3.48344	20.09
41	TX	1973	3.1628	1.9609	2.4566	13.6656	7.7545	5.9036	3.22066	63.9667	75.0147	3.16591	30.8393
41	TX	1974	2.7132	2.1905	2.3201	13.5267	6.9159	6.2406	2.63894	64.7167	68.3048	2.9406	34.7162
41	TX	1975	3.0257	2.5454	2.3817	13.5498	6.81	6.5135	2.54864	64.0167	57.785	1.8729	20.9682
41	TX	1976	3.0385	2.6327	2.391	13.6685	6.6806	6.6337	2.89854	63.025	65.0028	4.53077	37.1228
41	TX	1977	3.1608	2.377	2.4334	13.7946	6.8325	6.7931	2.89921	65.4917	48.1542	3.32456	24.0518
41	TX	1978	3.0174	2.6956	2.4254	13.846	7.2067	6.9	3.24221	64.05	54.7582	4.42015	21.1079
41	TX	1979	3.2609	2.6181	2.3634	13.7661	6.9826	7.0158	3.48804	63.15	66.4422	3.5771	25.841
41	TX	1980	2.8709	3.0198	2.2389	13.5917	7.0659	7.2006	3.03696	65.3	51.7525	2.51807	24.4648
41	TX	1981	3.2096	3.1312	2.2928	13.3846	6.5665	7.1141	2.92912	65.3167	69.1938	1.52899	31.0308
41	TX	1982	3.4482	3.0118	2.5367	13.2087	6.7488	6.9375	2.90806	64.925	57.0865	1.75292	26.1427
41	TX	1983	3.0206	3.2585	2.333	13.1138	6.0242	6.9751	2.70842	63.6167	54.7582	3.86751	18.6734
41	TX	1984	3.0746	3.2157	2.4868	13.0892	6.7099	6.805	2.7777	65.0083	55.3085	2.86442	31.009
41	TX	1985	3.3973	2.9175	2.4806	13.1086	6.6571	6.7373	2.68179	64.675	63.5847	3.21182	20.1716
41	TX	1986	3.3012	2.9188	2.5889	13.1469	6.0643	6.495	2.96997	65.7333	72.3688	2.53517	33.6196
41	TX	1987	3.1748	3.2361	2.6005	13.1796	6.0815	6.1631	2.93123	63.9417	64.5795	1.51583	30.6879
41	TX	1988	3.3012	3.4502	2.574	13.1883	6.6669	5.8651	2.92666	64.4333	44.9792	1.94191	18.6083
41	TX	1989	3.4157	3.3938	2.5234	13.1795	5.9545	5.605	2.82646	64.3	54.0385	4.19468	25.2388
41	TX	1990	3.495	3.7806	2.7731	13.1668	6.2357	5.4268	3.01213	65.6083	67.0983	2.88474	28.825
41	TX	1991	3.7992	3.5003	2.9496	13.1669	6.1241	5.2698	3.21202	64.8417	80.2005	2.75447	46.5399
41	TX	1992	3.9055	3.5734	2.982	13.1986	6.1072	5.1759	3.10953	64.4417	72.3053	2.38972	34.1826
41	TX	1993	4.0452	4.1739	3.1329	13.2749	6.1592	5.1236	3.24723	64.1833	58.4412	1.85679	18.8765
41	TX	1994	4.0427	4.0923	3.233	13.3799	6.0667	5.0533	3.06437	65.5583	62.611	1.78451	21.7395
41	TX	1995	3.995	4.3812	3.4835	13.4908	6.4164	4.9593	3.66827	65.25	58.42	1.87917	16.7395
41	TX	1996	3.7325	4.3078	2.965	13.5866	6.9716	4.8096	3.12441	65.425	52.3028	2.60661	32.6297
41	TX	1997	4.1449	4.5888	3.2463	13.6489	6.4319	4.6962	3.45511	63.975	73.9352	2.35618	34.8304
41	TX	1998	4.0731	4.5822	3.2233	13.6648	6.5244	4.6944	3.39822	67.1	60.3038	2.65514	34.48
41	TX	1999	4.4655	4.526	3.3094	13.6396	6.8733	4.6546	3.49601	66.65	47.3498	3.087	26.9603
41	TX	2000	4.0746	4.5887	3.3283	13.5819	6.6243	4.728	3.45236	66.3833	59.8593	4.58093	40.8519
41	TX	2001	4.1617	4.4892	3.2614	13.5006	7.1197	4.7267	3.35283	65.7417	62.5687	2.40524	29.568
41	TX	2002	4.1573	4.3205	3.1731	13.4049	7.086	4.8129	2.99836	65.125	66.3787	2.37097	37.1397
41	TX	2003	4.351	4.3985	3.3535	13.3046	6.6916	5.0476	3.63898	65.5167	51.5408	1.47291	23.5817
41	TX	2004	4.5197	4.552	3.3362	13.1988	6.58	5.2933	3.59981	65.1833	84.455	2.66156	43.2217
42	UT	1960	0.1885	1.9572	0.1886	1.377	1.1274	0.4537	0.165928	48.3417	19.3675	3.54031	9.24814
42	UT	1961	0.1871	2.0974	0.1936	1.3831	1.0884	0.4496	0.167887	47.95	24.7227	2.90178	14.7362
42	UT	1962	0.1975	2.1542	0.1944	1.3822	1.0823	0.446	0.170812	48.0167	20.1718	4.14411	12.1982
42	UT	1963	0.1971	1.9686	0.1965	1.3705	1.0077	0.4476	0.180046	48.55	23.4738	5.38325	13.7889
42	UT	1964	0.1932	1.9036	0.1918	1.3445	0.9731	0.4513	0.173705	46.2833	22.9658	4.20924	15.6381
42	UT	1965	0.197	2.045	0.1893	1.3014	0.9286	0.4555	0.162843	47.3417	32.385	4.15661	12.2723
42	UT	1966	0.1995	2.2052	0.2008	1.2457	0.8617	0.4665	0.185378	48.4	19.2617	3.13474	13.3805
42	UT	1967	0.2116	2.2217	0.2	1.1841	0.8112	0.4767	0.180278	47.9167	25.9292	4.01028	17.5191
42	UT	1968	0.2067	2.389	0.1997	1.1241	0.7696	0.4953	0.179762	47.0833	24.9343	3.50303	12.4964
42	UT	1969	0.2074	2.2367	0.201	1.0737	0.7584	0.4983	0.18308	48.5167	27.686	4.62367	18.5471
42	UT	1970	0.2148	2.2823	0.2111	1.0382	0.7076	0.4996	0.189243	47.8667	24.4263	3.97334	10.8726
42	UT	1971	0.217	2.6491	0.2115	1.0153	0.6843	0.5014	0.181119	47.1833	25.0613	2.72228	13.1915
42	UT	1972	0.2114	2.4847	0.2107	1.0012	0.648	0.5002	0.17459	48.5583	24.1512	4.40895	19.7201
42	UT	1973	0.2152	2.3593	0.2037	0.9936	0.6705	0.5018	0.175868	46.825	25.6963	5.04108	7.84817
42	UT	1974	0.2198	2.3384	0.205	0.9905	0.7123	0.5163	0.18376	48.2583	18.0763	3.84458	13.1915
42	UT	1975	0.2215	2.5344	0.2053	0.9891	0.7634	0.5372	0.183326	46.175	25.1037	2.34374	11.4148
42	UT	1976	0.222	2.1459	0.2019	0.9865	0.7788	0.5469	0.188154	47.9333	16.2348	2.44493	10.0014
42	UT	1977	0.2137	3.0928	0.1965	0.9808	0.7786	0.5606	0.188661	49.4917	20.0872	4.38332	13.3501
42	UT	1978	0.225	3.0053	0.1995	0.9705	0.8616	0.5747	0.234725	48.4833	30.2472	4.39979	18.0683
42	UT	1979	0.2316	3.206	0.198	0.9551	0.825	0.5907	0.232052	47.3417	21.0397	5.32149	12.4645
42	UT	1980	0.2356	3.2757	0.2047	0.9367	0.8422	0.611	0.229014	49.0583	32.0252	4.48745	20.4461
42	UT	1981	0.254	3.4078	0.2241	0.9194	0.5747	0.6168	0.235349	50.65	28.5538	3.92068	14.7294
42	UT	1982	0.2543	3.6247	0.2225	0.9077	0.8175	0.6146	0.223455	47.1167	33.3163	1.44047	19.4467
42	UT	1983	0.2459	2.9341	0.2171	0.9055	0.5641	0.6002	0.222737	48.5	37.4015	3.22593	12.5781
42	UT	1984	0.2451	3.4965	0.2077	0.9103	0.6892	0.5781	0.208506	46.575	29.2947	4.2655	15.8841
42	UT	1985	0.2461	3.4222	0.2088	0.9179	0.6659	0.5645	0.205656	47.675	27.305	3.77389	14.8455
42	UT	1986	0.256	3.3899	0.2226	0.9237	0.4829	0.5454	0.213785	50.2833	27.8553	4.37559	12.5978
42	UT	1987	0.2685	3.1058	0.2329	0.9234	0.4567	0.5172	0.221421	48.85	27.1357	2.51601	12.939
42	UT	1988	0.2799	1.8505	0.2549	0.914	0.5124	0.5045	0.226667	48.7583	20.3623	3.785	9.54962
42	UT	1989	0.2716	3.0372	0.2494	0.8983	0.524	0.4824	0.205877	48.875	16.0443	5.39921	6.83476
42	UT	1990	0.2802	3.3822	0.2545	0.8822	0.6007	0.463	0.198011	49.125	21.9498	5.29311	4.75836
42	UT	1991	0.2804	3.4995	0.2485	0.8722	0.6035	0.4575	0.2031	47.85	24.765	3.06116	8.00024
42	UT	1992	0.2964	3.058	0.2642	0.8732	0.6384	0.4499	0.220522	49.275	23.7913	4.63389	10.3041
42	UT	1993	0.2991	2.6385	0.2582	0.8838	0.5005	0.4406	0.212283	46.8333	30.0778	2.65578	18.5437
42	UT	1994	0.3105	3.5952	0.2765	0.8943	0.5864	0.4359	0.242617	50.2	25.146	4.13735	13.1345
42	UT	1995	0.3202	3.1952	0.2794	0.898	0.5777	0.4369	0.254163	49.75	28.575	5.37099	19.469
42	UT	1996	0.3299	3.1618	0.2979	0.8939	0.6343	0.4408	0.263406	50.175	26.6065	2.78148	10.5494
42	UT	1997	0.3456	3.5643	0.3145	0.8853	0.5714	0.4476	0.259159	49.0083	31.623	1.99833	18.1647
42	UT	1998	0.3525	3.6071	0.3158	0.8769	0.5906	0.4546	0.281757	49.275	32.3427	4.17738	14.191
42	UT	1999	0.3672	3.8155	0.3369	0.8703	0.661	0.4602	0.274913	49.9583	22.7542	4.60684	15.873
42	UT	2000	0.3691	3.6356	0.35	0.8645	0.627	0.466	0.285111	51.0167	25.8657	5.26721	13.3115
42	UT	2001	0.3672	3.4128	0.3589	0.858	0.6749	0.471	0.254478	50.55	21.8652	2.36183	9.58969
42	UT	2002	0.3588	3.7264	0.3617	0.8497	0.4554	0.4756	0.28297	49.3583	16.7852	2.8675	12.4189
42	UT	2003	0.3695	3.5094	0.3617	0.8392	0.5309	0.4759	0.297693	51.1417	21.6958	4.68366	11.0848
42	UT	2004	0.3606	3.4937	0.3527	0.8267	0.5417	0.4662	0.259382	49.1667	28.2575	3.99894	15.3101
44	VA	1960	0.5463	0.1865	0.3613	1.5365	4.9197	1.5764	0.410695	54.2583	87.5453	5.50343	30.8062
44	VA	1961	0.5628	0.1833	0.3717	1.5082	4.7555	1.562	0.402929	55.0417	100.69	3.21055	31.8805
44	VA	1962	0.5653	0.1725	0.3616	1.4814	4.467	1.5494	0.41475	54.25	95.5675	2.94401	28.9344
44	VA	1963	0.5008	0.1623	0.3672	1.4539	4.2175	1.5511	0.399501	53.9417	69.9558	4.68599	42.2723
44	VA	1964	0.5369	0.1632	0.3575	1.4241	4.0677	1.5343	0.366965	55.0917	85.4075	2.42711	25.7002
44	VA	1965	0.5337	0.1527	0.3557	1.3907	3.8797	1.541	0.393768	55.25	68.7493	2.26183	27.4307
44	VA	1966	0.5052	0.1217	0.3587	1.3546	3.5127	1.5551	0.417609	53.875	85.852	1.95237	31.6667
44	VA	1967	0.5379	0.1657	0.359	1.317	3.3647	1.5687	0.414698	53.9417	81.9997	3.8795	39.2408
44	VA	1968	0.5353	0.1603	0.3641	1.2791	3.2751	1.6038	0.428722	54.3417	75.6708	3.40156	24.94
44	VA	1969	0.5537	0.1633	0.3743	1.2423	3.1523	1.6111	0.439671	53.9667	87.4607	2.60543	35.9733
44	VA	1970	0.5479	0.1673	0.3836	1.2083	2.9918	1.6155	0.440924	55.225	78.994	3.36167	26.2312
44	VA	1971	0.5544	0.1778	0.3904	1.1787	2.9139	1.6186	0.43244	55.4083	99.7797	4.42034	50.369
44	VA	1972	0.5568	0.1734	0.3962	1.1547	2.8242	1.6145	0.433241	54.45	118.766	3.66687	45.8493
44	VA	1973	0.5682	0.1823	0.3819	1.1371	2.8258	1.6255	0.465917	55.8167	97.7265	2.29745	35.7929
44	VA	1974	0.5835	0.1762	0.398	1.1264	2.2896	1.6822	0.485354	55.5	88.7095	4.92159	27.6696
44	VA	1975	0.5851	0.1812	0.3919	1.1229	2.3444	1.7334	0.470317	55.5667	110.511	3.08753	43.604
44	VA	1976	0.5792	0.1639	0.4064	1.1244	2.1499	1.7553	0.478905	53.9833	87.1855	5.15758	56.6008
44	VA	1977	0.5407	0.1561	0.4107	1.1287	1.6851	1.7842	0.459655	55.0333	83.2273	5.84571	40.5298
44	VA	1978	0.6039	0.1735	0.4235	1.1332	2.0911	1.817	0.520695	53.8	96.2025	5.03155	48.1153
44	VA	1979	0.6485	0.1608	0.4902	1.1357	1.8799	1.8748	0.596806	54.0667	118.131	4.33834	45.0025
44	VA	1980	0.6182	0.1803	0.5217	1.1353	2.0492	1.9473	0.625739	54.7333	76.4328	2.99103	34.467
44	VA	1981	0.6951	0.1626	0.5059	1.131	2.2858	1.9081	0.563192	53.9417	77.0678	3.23514	31.7989
44	VA	1982	0.6881	0.178	0.5014	1.1221	2.3797	1.8575	0.531842	54.8583	97.3455	3.93889	23.3818
44	VA	1983	0.6362	0.1694	0.5628	1.1081	1.6705	1.7805	0.517712	54.5917	97.0492	1.94751	48.1468
44	VA	1984	0.7273	0.2001	0.5509	1.0904	1.9556	1.7099	0.506288	55.225	95.6522	5.23874	38.1427
44	VA	1985	0.7147	0.2157	0.5778	1.0709	1.8047	1.6501	0.497998	55.5417	92.5407	4.00609	62.1646
44	VA	1986	0.6638	0.1734	0.5989	1.0515	1.5786	1.5759	0.499422	56	73.7023	1.07036	35.3448
44	VA	1987	0.6937	0.1725	0.6153	1.0338	1.4459	1.4681	0.514527	55.125	96.3083	2.67169	49.8069
44	VA	1988	0.7266	0.1523	0.6116	1.0193	1.076	1.3877	0.53556	53.7333	73.9775	2.76811	25.0394
44	VA	1989	0.7639	0.1799	0.6119	1.0085	1.2403	1.342	0.524017	54.3583	110.384	5.24252	30.4722
44	VA	1990	0.7757	0.1932	0.6088	1.0017	1.6469	1.2992	0.515168	57.6333	96.5412	4.79894	43.1274
44	VA	1991	0.7763	0.1658	0.6389	0.9991	1.7519	1.272	0.480325	57.1667	82.5288	2.44477	33.6924
44	VA	1992	0.8207	0.2045	0.6444	1.0013	1.5885	1.2434	0.526456	54.7167	92.4772	2.82515	15.7014
44	VA	1993	0.767	0.1887	0.6558	1.0083	1.3632	1.2356	0.55592	55.425	95.2288	3.14807	34.6034
44	VA	1994	0.8222	0.1913	0.6726	1.0182	1.303	1.2135	0.527658	55.4083	95.6098	3.79913	42.8555
44	VA	1995	0.8375	0.184	0.6857	1.0291	1.7106	1.2067	0.585128	54.8417	91.8633	3.27736	45.9106
44	VA	1996	0.8604	0.1866	0.6926	1.0388	1.6138	1.2032	0.592234	53.925	118.936	2.81249	32.9742
44	VA	1997	0.8178	0.1925	0.6714	1.0454	1.4476	1.2212	0.667694	54.3417	81.407	3.2213	22.9526
44	VA	1998	0.834	0.1937	0.6923	1.0472	1.3692	1.2116	0.702952	57.3583	97.6842	3.40655	53.8336
44	VA	1999	0.8298	0.1596	0.6897	1.0448	1.46	1.2215	0.693587	56.1	90.6145	3.19756	54.6001
44	VA	2000	0.8836	0.2091	0.7078	1.039	1.3195	1.2187	0.654603	54.775	85.2593	4.43285	37.9261
44	VA	2001	0.8698	0.1992	0.7187	1.0309	1.4382	1.2364	0.631938	55.7417	73.7447	3.7051	33.6159
44	VA	2002	0.8547	0.1979	0.723	1.0216	1.4902	1.2442	0.66613	56.4417	90.7627	3.03289	35.1577
44	VA	2003	0.8519	0.2056	0.6943	1.0119	1.4004	1.2619	0.647407	54.9083	132.567	2.77909	40.4555
44	VA	2004	0.8989	0.2115	0.693	1.002	1.3743	1.2648	0.746769	55.8667	104.034	2.25501	37.0393
43	VT	1960	0.1571	0.2095	0.1672	0.3052	1.1855	0.3783	0.131554	43.2167	79.1422	5.90783	28.7806
43	VT	1961	0.162	0.2265	0.1726	0.2968	1.0819	0.3715	0.131114	43.3417	72.4323	5.84338	21.4175
43	VT	1962	0.1588	0.2264	0.1713	0.2876	1.007	0.3644	0.137619	41.7833	79.2057	3.39685	24.3647
43	VT	1963	0.1575	0.2545	0.1707	0.2775	0.9419	0.3604	0.128447	41.9583	67.0348	6.85697	26.7308
43	VT	1964	0.1565	0.2429	0.1717	0.2658	0.919	0.3579	0.127085	43.0417	68.6223	3.7719	26.8342
43	VT	1965	0.1519	0.2202	0.1721	0.2527	0.9236	0.3553	0.119511	42.075	68.6012	3.18525	27.3889
43	VT	1966	0.1532	0.2274	0.1622	0.2388	0.8611	0.3549	0.119316	42.8333	73.4483	2.22356	19.1519
43	VT	1967	0.1494	0.2989	0.1582	0.2247	0.6984	0.3605	0.136948	42.3417	77.4065	7.9258	23.9244
43	VT	1968	0.1466	0.2883	0.1597	0.2115	0.6385	0.3636	0.130343	42.325	80.8143	6.65669	29.5087
43	VT	1969	0.1485	0.2838	0.1634	0.1999	0.6088	0.3628	0.131256	43.2	89.662	2.50131	30.9568
43	VT	1970	0.1522	0.2872	0.1686	0.1906	0.5626	0.3585	0.129342	42.625	73.3848	8.38076	23.6445
43	VT	1971	0.158	0.3125	0.1717	0.1835	0.5461	0.3598	0.132931	42.5917	80.4333	5.51878	29.2503
43	VT	1972	0.1536	0.315	0.1725	0.1783	0.5275	0.36	0.129406	41.65	93.3662	3.62816	32.955
43	VT	1973	0.1485	0.3035	0.1655	0.1748	0.5407	0.3615	0.126203	45.125	104.966	5.19349	45.3388
43	VT	1974	0.1496	0.2863	0.1655	0.1726	0.4646	0.3697	0.132734	42.9667	90.6992	4.38223	24.9901
43	VT	1975	0.1562	0.3176	0.1748	0.1714	0.4821	0.3793	0.124413	44.1833	92.3925	5.63236	25.4212
43	VT	1976	0.1637	0.3421	0.1806	0.1708	0.5319	0.3849	0.13653	42.15	101.896	6.78669	29.7907
43	VT	1977	0.1591	0.2864	0.1828	0.1704	0.5253	0.3935	0.143465	43.475	94.2763	5.69434	34.5304
43	VT	1978	0.1649	0.3402	0.1831	0.1699	0.5442	0.3967	0.144727	41.2583	77.9357	5.04031	44.4472
43	VT	1979	0.168	0.341	0.188	0.1688	0.5009	0.407	0.160739	43.6917	85.2382	8.06421	44.327
43	VT	1980	0.165	0.3372	0.1848	0.1673	0.6004	0.4177	0.171336	41.9667	69.7653	5.88437	22.7544
43	VT	1981	0.1723	0.374	0.1917	0.1652	0.652	0.4108	0.162061	43.45	93.4297	10.2681	57.4749
43	VT	1982	0.1783	0.3682	0.2013	0.1625	0.4376	0.4087	0.152721	42.5083	73.8928	8.11191	28.9384
43	VT	1983	0.1791	0.36	0.1997	0.1593	0.5606	0.3945	0.150521	43.425	112.332	3.60472	44.9459
43	VT	1984	0.1717	0.3621	0.1893	0.1557	0.6619	0.3761	0.139134	43.3167	90.5298	7.82307	42.0868
43	VT	1985	0.1756	0.3217	0.1934	0.1518	0.606	0.3643	0.132459	42.2583	80.0523	4.18	15.3423
43	VT	1986	0.1713	0.397	0.1908	0.1478	0.4947	0.3513	0.141203	43.025	95.1442	3.68021	26.4146
43	VT	1987	0.1694	0.3737	0.1929	0.1438	0.5035	0.3377	0.137697	42.9917	81.7033	4.43767	36.1346
43	VT	1988	0.1655	0.3211	0.1893	0.14	0.4914	0.3268	0.124481	42.5917	75.819	2.22512	29.2944
43	VT	1989	0.1663	0.3219	0.185	0.1366	0.4811	0.3152	0.130628	41.4333	91.8422	10.657	31.8691
43	VT	1990	0.1667	0.3691	0.1839	0.1338	0.4408	0.3045	0.137167	44.65	111.802	8.40222	30.5198
43	VT	1991	0.1668	0.4221	0.1877	0.1317	0.3013	0.2941	0.135004	44.1333	86.8257	3.63849	26.955
43	VT	1992	0.1839	0.3588	0.2022	0.1305	0.2591	0.2842	0.127061	41.1667	79.7983	2.9121	14.4331
43	VT	1993	0.1696	0.4005	0.1961	0.1304	0.2578	0.2785	0.128002	41.775	86.6775	7.23434	17.1854
43	VT	1994	0.1774	0.3366	0.1989	0.131	0.2767	0.2664	0.133563	41.8167	88.4132	9.38249	28.3681
43	VT	1995	0.1822	0.4209	0.21	0.1319	0.4626	0.2586	0.133445	42.8583	89.0058	7.9255	41.9878
43	VT	1996	0.1766	0.3783	0.2055	0.1329	0.3886	0.2522	0.118524	42.525	108.5	4.93804	42.4248
43	VT	1997	0.1861	0.4227	0.2123	0.1333	0.4801	0.2468	0.135295	41.3083	91.0378	4.30483	22.0608
43	VT	1998	0.1853	0.4047	0.2126	0.1331	0.5132	0.2399	0.141623	45.5917	101.6	6.92484	49.162
43	VT	1999	0.1845	0.4463	0.2118	0.1321	0.4827	0.2375	0.141676	44.575	87.7147	3.23859	52.6721
43	VT	2000	0.1877	0.3762	0.2169	0.1307	0.4394	0.2326	0.13095	41.95	101.812	4.29932	30.5097
43	VT	2001	0.1793	0.331	0.2135	0.1289	0.3995	0.2294	0.130764	44.0167	69.3208	5.09195	35.6909
43	VT	2002	0.1861	0.2707	0.216	0.127	0.3897	0.2265	0.142783	43.85	97.663	8.19664	33.6883
43	VT	2003	0.1815	0.3744	0.2114	0.1252	0.3616	0.2262	0.126546	41.9	104.225	5.053	39.9829
43	VT	2004	0.1749	0.3451	0.1994	0.1233	0.334	0.2274	0.116083	42.15	88.3708	6.99486	37.5303
45	WA	1960	0.5693	1.3449	0.2716	1.5592	3.6352	1.6837	0.418627	47.3333	80.8355	2.21929	41.029
45	WA	1961	0.5761	1.3484	0.2811	1.5735	3.4484	1.6552	0.431197	48.6417	92.8793	3.02439	34.5551
45	WA	1962	0.6061	1.4625	0.2843	1.5798	3.3376	1.6298	0.444117	47.7917	75.5015	2.97911	29.9302
45	WA	1963	0.6409	1.598	0.2849	1.576	3.3014	1.6196	0.461117	48.3	72.4958	3.20348	25.6614
45	WA	1964	0.6587	1.6632	0.2895	1.5594	3.2168	1.6198	0.460105	46.4333	86.6563	2.15339	30.9406
45	WA	1965	0.6599	1.6358	0.3021	1.528	3.0158	1.6159	0.488598	48.4583	67.8815	2.19093	31.5706
45	WA	1966	0.6956	1.7766	0.3029	1.4852	2.886	1.6162	0.486404	48.5667	77.3642	2.52824	28.5577
45	WA	1967	0.7259	1.9358	0.2916	1.4359	2.5236	1.636	0.520724	49.5	81.0472	3.07894	47.7601
45	WA	1968	0.7024	1.8336	0.2961	1.3852	2.4811	1.6719	0.486626	48.0167	94.8902	2.49974	41.6212
45	WA	1969	0.7003	1.8666	0.2851	1.3385	2.52	1.6692	0.488866	47.1667	69.85	5.20798	38.055
45	WA	1970	0.7143	1.8783	0.2983	1.3004	2.728	1.6503	0.505168	47.575	79.0575	2.23735	30.9098
45	WA	1971	0.7602	2.0645	0.3001	1.2713	2.5636	1.6443	0.496998	47.0333	92.0327	2.518	28.7831
45	WA	1972	0.7868	2.1054	0.3225	1.2506	2.4429	1.6425	0.519463	46.8583	94.1705	2.75584	36.8276
45	WA	1973	0.7623	1.9609	0.3382	1.2379	2.4767	1.6381	0.531457	48.1667	77.343	2.54149	37.4988
45	WA	1974	0.8291	2.1905	0.3428	1.2331	2.4903	1.6963	0.547403	48.3667	90.0853	2.71374	45.1003
45	WA	1975	0.9204	2.5454	0.3315	1.2353	2.5386	1.7753	0.521613	46.8833	97.7477	2.60063	53.0129
45	WA	1976	0.9639	2.6327	0.3624	1.2418	2.7793	1.8116	0.583078	47.5917	64.008	2.43838	45.4606
45	WA	1977	0.8863	2.377	0.3471	1.2496	2.3135	1.8443	0.562629	47.8667	79.4597	2.88983	46.3749
45	WA	1978	1.0084	2.6956	0.4009	1.2557	2.2805	1.8579	0.767494	47.5583	67.0772	3.19752	44.6147
[truncated: 161 more rows]
